# Supplementary material for: Cross species systems biology discovers glial DDR2, STOM, and KANK2 as therapeutic targets in progressive supranuclear palsy
Source: Nat Commun. 2023 Nov 2;14:6801. doi: 10.1038/s41467-023-42626-3 (PMC10622416; doi:10.1038/s41467-023-42626-3)
Supplement: Supplementary file 6 — Supplementary Data 3 [file 41467_2023_42626_MOESM6_ESM.xlsx]

## Sheet: Module 1
class

## Sheet: Module 2
class

## Sheet: Module 3
class

## Sheet: Module 4
class

## Sheet: Module 5
class

## Sheet: Module 6
class

## Sheet: Module 7
class

## Sheet: Module 8
class

## Sheet: Module 9
class

## Sheet: Module 10
class

[truncated: 6 more sheets: Module 11, Module 12, Module 13, Module 14, Module 15, Module 16]
