# Supplementary material for: Cross species systems biology discovers glial DDR2, STOM, and KANK2 as therapeutic targets in progressive supranuclear palsy
Source: Nat Commun. 2023 Nov 2;14:6801. doi: 10.1038/s41467-023-42626-3 (PMC10622416; doi:10.1038/s41467-023-42626-3)
Supplement: Supplementary file 8 — Supplementary Data 5 [file 41467_2023_42626_MOESM8_ESM.xlsx]

## Sheet: Sheet 1
GeneName
