# Supplementary material for: Cross species systems biology discovers glial DDR2, STOM, and KANK2 as therapeutic targets in progressive supranuclear palsy
Source: Nat Commun. 2023 Nov 2;14:6801. doi: 10.1038/s41467-023-42626-3 (PMC10622416; doi:10.1038/s41467-023-42626-3)
Supplement: Supplementary file 10 — Source Data [file 41467_2023_42626_MOESM10_ESM.xlsx]

## Sheet: Fig. 1a
Trait	FDR < 0.05:pos	FDR < 0.05:neg	FDR < 0.05:total	FDR < 0.1:pos	FDR < 0.1:neg	FDR < 0.1:total	pval < 0.05:pos	pval < 0.05:neg	pval < 0.05:total
PSPvsCtrl	1383	1145	2528	1981	1741	3722	2703	2433	5136
CB	0	0	0	0	0	0	351	361	712
TA	0	0	0	0	0	0	941	938	1879
NFT	62	72	134	159	175	334	1111	1219	2330
TauTh	5	3	8	41	19	60	1165	1139	2304
Overall	0	0	0	2	0	2	773	854	1627

## Sheet: Fig. 1b
Trait	GeneName	Beta	SampleSize	cell
PSPvsCtrl	PRELP	0.787251	Dx	end
PSPvsCtrl	RP3-434O14.8	1.19345	Dx
PSPvsCtrl	KCNE4	1.04251	Dx	end
PSPvsCtrl	RP11-211G3.3	0.769983	Dx
PSPvsCtrl	DDIT4L	0.877194	Dx
PSPvsCtrl	RP11-215A19.2	0.956313	Dx
PSPvsCtrl	CAPSL	1.02637	Dx
PSPvsCtrl	RANBP3L	0.853651	Dx	ast
PSPvsCtrl	CTD-2195M15.1	0.895021	Dx
PSPvsCtrl	EZR-AS1	0.902081	Dx
PSPvsCtrl	AC072052.7	-0.729171	Dx
PSPvsCtrl	SLC7A2	0.918457	Dx	ast
PSPvsCtrl	GEM	0.898878	Dx
PSPvsCtrl	LRP4-AS1	0.896954	Dx
PSPvsCtrl	YAP1	0.690563	Dx	ast
PSPvsCtrl	RP11-864G5.3	0.823888	Dx
PSPvsCtrl	RP11-696D21.2	0.964308	Dx
PSPvsCtrl	RP11-752G15.9	-0.690122	Dx
PSPvsCtrl	RP1-4G17.2	0.951491	Dx
PSPvsCtrl	AK4P1	0.69436	Dx
PSPvsCtrl	KANSL1-AS1	-0.996895	Dx
PSPvsCtrl	ENOSF1	-0.945712	Dx	oli
PSPvsCtrl	RP11-61L19.3	-0.669165	Dx
PSPvsCtrl	CIRBP	-0.643391	Dx
PSPvsCtrl	PRR22	-0.674745	Dx
CB	PRELP	0.0404264	Neuropathology	end
CB	RP3-434O14.8	0.131112	Neuropathology
CB	KCNE4	0.176607	Neuropathology	end
CB	RP11-211G3.3	0.0662495	Neuropathology
CB	DDIT4L	0.125333	Neuropathology
CB	RP11-215A19.2	0.0869319	Neuropathology
CB	CAPSL	0.113697	Neuropathology
CB	RANBP3L	0.113571	Neuropathology	ast
CB	CTD-2195M15.1	0.0117352	Neuropathology
CB	EZR-AS1	0.094538	Neuropathology
CB	AC072052.7	0.0103905	Neuropathology
CB	SLC7A2	0.124279	Neuropathology	ast
CB	GEM	0.171967	Neuropathology
CB	LRP4-AS1	0.0116098	Neuropathology
CB	YAP1	0.0817661	Neuropathology	ast
CB	RP11-864G5.3	0.0522564	Neuropathology
CB	RP11-696D21.2	0.140822	Neuropathology
CB	RP11-752G15.9	0.0175141	Neuropathology
CB	RP1-4G17.2	0.0668509	Neuropathology
CB	AK4P1	0.106616	Neuropathology
CB	KANSL1-AS1	-0.126958	Neuropathology
CB	ENOSF1	-0.133407	Neuropathology	oli
CB	RP11-61L19.3	-0.0685224	Neuropathology
CB	CIRBP	-0.015682	Neuropathology
CB	PRR22	-0.0402221	Neuropathology
NFT	PRELP	0.109988	Neuropathology	end
NFT	RP3-434O14.8	0.244152	Neuropathology
NFT	KCNE4	0.192412	Neuropathology	end
NFT	RP11-211G3.3	0.0562039	Neuropathology
NFT	DDIT4L	0.148771	Neuropathology
NFT	RP11-215A19.2	0.0462953	Neuropathology
NFT	CAPSL	0.202808	Neuropathology
NFT	RANBP3L	0.106844	Neuropathology	ast
NFT	CTD-2195M15.1	0.172091	Neuropathology
NFT	EZR-AS1	0.101023	Neuropathology
NFT	AC072052.7	-0.0653261	Neuropathology
NFT	SLC7A2	0.134373	Neuropathology	ast
NFT	GEM	0.106934	Neuropathology
NFT	LRP4-AS1	0.0451376	Neuropathology
NFT	YAP1	-0.0054082	Neuropathology	ast
NFT	RP11-864G5.3	0.0267102	Neuropathology
NFT	RP11-696D21.2	0.00416441	Neuropathology
NFT	RP11-752G15.9	-0.141467	Neuropathology
NFT	RP1-4G17.2	-0.0183243	Neuropathology
NFT	AK4P1	0.151843	Neuropathology
NFT	KANSL1-AS1	-0.128072	Neuropathology
NFT	ENOSF1	-0.17426	Neuropathology	oli
NFT	RP11-61L19.3	-0.187177	Neuropathology
NFT	CIRBP	-0.110753	Neuropathology
NFT	PRR22	-0.0719685	Neuropathology
TA	PRELP	0.126897	Neuropathology	end
TA	RP3-434O14.8	0.192432	Neuropathology
TA	KCNE4	0.194901	Neuropathology	end
TA	RP11-211G3.3	0.107646	Neuropathology
TA	DDIT4L	0.110778	Neuropathology
TA	RP11-215A19.2	0.220051	Neuropathology
TA	CAPSL	0.0350979	Neuropathology
TA	RANBP3L	0.15096	Neuropathology	ast
TA	CTD-2195M15.1	-0.0736035	Neuropathology
TA	EZR-AS1	0.166679	Neuropathology
TA	AC072052.7	-0.0242239	Neuropathology
TA	SLC7A2	0.180856	Neuropathology	ast
TA	GEM	0.140707	Neuropathology
TA	LRP4-AS1	0.0936137	Neuropathology
TA	YAP1	0.175912	Neuropathology	ast
TA	RP11-864G5.3	0.18562	Neuropathology
TA	RP11-696D21.2	0.0900331	Neuropathology
TA	RP11-752G15.9	-0.00737662	Neuropathology
TA	RP1-4G17.2	0.0737411	Neuropathology
TA	AK4P1	0.130473	Neuropathology
TA	KANSL1-AS1	-0.107431	Neuropathology
TA	ENOSF1	-0.0963311	Neuropathology	oli
TA	RP11-61L19.3	-0.0641422	Neuropathology
TA	CIRBP	-0.0576087	Neuropathology
TA	PRR22	-0.115989	Neuropathology
TauTh	PRELP	0.0877428	Neuropathology	end
TauTh	RP3-434O14.8	0.284174	Neuropathology
TauTh	KCNE4	0.353785	Neuropathology	end
TauTh	RP11-211G3.3	0.161603	Neuropathology
TauTh	DDIT4L	0.186058	Neuropathology
TauTh	RP11-215A19.2	0.124902	Neuropathology
TauTh	CAPSL	0.123492	Neuropathology
TauTh	RANBP3L	0.107004	Neuropathology	ast
TauTh	CTD-2195M15.1	0.0735252	Neuropathology
TauTh	EZR-AS1	0.177074	Neuropathology
TauTh	AC072052.7	-0.0332288	Neuropathology
TauTh	SLC7A2	0.207397	Neuropathology	ast
TauTh	GEM	0.28577	Neuropathology
TauTh	LRP4-AS1	0.0623737	Neuropathology
TauTh	YAP1	0.0928199	Neuropathology	ast
TauTh	RP11-864G5.3	0.116279	Neuropathology
TauTh	RP11-696D21.2	0.195659	Neuropathology
TauTh	RP11-752G15.9	-0.0971423	Neuropathology
TauTh	RP1-4G17.2	0.0211254	Neuropathology
TauTh	AK4P1	0.14056	Neuropathology
TauTh	KANSL1-AS1	-0.113851	Neuropathology
TauTh	ENOSF1	-0.191577	Neuropathology	oli
TauTh	RP11-61L19.3	-0.215411	Neuropathology
TauTh	CIRBP	-0.126677	Neuropathology
TauTh	PRR22	-0.113769	Neuropathology
Overall	PRELP	0.10535	Neuropathology	end
Overall	RP3-434O14.8	0.24762	Neuropathology
Overall	KCNE4	0.286589	Neuropathology	end
Overall	RP11-211G3.3	0.127791	Neuropathology
Overall	DDIT4L	0.176357	Neuropathology
Overall	RP11-215A19.2	0.14794	Neuropathology
Overall	CAPSL	0.157241	Neuropathology
Overall	RANBP3L	0.13259	Neuropathology	ast
Overall	CTD-2195M15.1	0.0349639	Neuropathology
Overall	EZR-AS1	0.16188	Neuropathology
Overall	AC072052.7	-0.0363496	Neuropathology
Overall	SLC7A2	0.199128	Neuropathology	ast
Overall	GEM	0.234518	Neuropathology
Overall	LRP4-AS1	0.0583484	Neuropathology
Overall	YAP1	0.117945	Neuropathology	ast
Overall	RP11-864G5.3	0.115986	Neuropathology
Overall	RP11-696D21.2	0.177415	Neuropathology
Overall	RP11-752G15.9	-0.0565798	Neuropathology
Overall	RP1-4G17.2	0.0508133	Neuropathology
Overall	AK4P1	0.166291	Neuropathology
Overall	KANSL1-AS1	-0.141766	Neuropathology
Overall	ENOSF1	-0.199049	Neuropathology	oli
Overall	RP11-61L19.3	-0.175974	Neuropathology
Overall	CIRBP	-0.0902865	Neuropathology
Overall	PRR22	-0.0948037	Neuropathology

## Sheet: Fig. 1c
GeneName	PSPvsCtrl_Beta	PSPvsCtrl_FDR	cell
AL627309.1	-0.436423	0.0407252
AL645608.1	0.717364	0.0252263
C1orf159	-0.22198	0.00631399
DVL1	0.158082	0.00875323
RP4-758J18.7	-0.479341	0.0265921
ATAD3B	-0.208231	0.0339087
RP11-181G12.5	-0.345767	0.0472175
SKI	0.207473	0.00138305
RER1	-0.101937	0.0201701
PRDM16	0.338951	0.0218039	ast
ZBTB48	-0.126541	0.0121182
KLHL21	0.242938	0.0181548
CAMTA1	-0.216159	0.0234671	neu
RP11-338N10.2	-0.422692	0.0328336
RP11-338N10.3	-0.385511	0.044184
ENO1	0.265811	0.000956415	ast
RP11-84A14.5	-0.168659	0.037388
LZIC	0.165736	0.0414955
FBXO2	0.41519	0.000253132	ast
CLCN6	0.124351	0.0138685
VPS13D	0.114971	0.0358821
DDI2	-0.182979	0.000398082
PLEKHM2	0.234013	0.0180068
RP11-288I21.1	0.240147	0.0232196
EPHA2	0.42723	0.0169295	end
ANO7P1	0.379091	0.00605877
RSG1	0.351401	0.000449194
RP4-798A10.7	-0.601807	0.00628625
AC004824.1	0.314199	0.0190892
ARHGEF10L	0.170227	0.00879807
EMC1	-0.105883	0.0316373
RP4-657E11.10	0.292971	0.00854723	ast
HS6ST1P1	0.372878	0.00817239
ZBTB40	0.188326	0.0287238
FUCA1	-0.226829	0.0387356
RCAN3	-0.335802	0.0377407
RHCE	-0.312774	0.00287063
PDIK1L	-0.141036	0.0257235	oli
HMGN2	-0.335717	0.000887228
PIGV	0.175392	0.0113795
FAM76A	-0.257191	0.00209432
RCC1	0.387993	0.00932427
MECR	-0.216277	0.024513
KHDRBS1	-0.1658	0.0144521
FAM167B	0.663431	0.0115046
ZBTB8OS	-0.201904	0.00990832
KIAA1522	0.323711	0.00944386
ADC	-0.267162	0.00668411
RP11-244H3.1	-0.329325	0.0124838
ZMYM6	-0.10865	0.00500559
EFCAB14P1	0.45159	0.0237083
AGO4	-0.139449	0.0234162
MEAF6	-0.128724	0.0483351
GNL2	-0.157624	0.0313788	mic
EPHA10	-0.286347	0.0241648	neu
RP11-109P14.10	-0.290991	0.0287979
RP11-334L9.1	0.335566	0.0437839
MACF1	0.171759	0.0461221	ast
CAP1	0.0862438	0.0482592	mic
ZMPSTE24	0.229627	0.00259778
PPIH	-0.167067	0.0169973
ZNF691	-0.194349	0.0156944
TMEM125	-0.854401	0.0127103	oli
SNORD38A	-0.588871	0.00560476
PRDX1	0.249837	0.0363889
RP11-767N6.7	-0.259105	0.0117881
FAAH	-0.326389	0.00892814
CDKN2C	0.280267	0.0309041
OSBPL9	-0.213722	0.00966228
C1orf123	-0.26663	0.000973946
MAGOH	-0.109189	0.0366596
RP5-1024G6.5	-0.313677	0.0254597
HSPB11	-0.126363	0.0337496
LRRC42	0.170219	0.00287063
RP11-67L3.5	0.521519	0.0414105
NFIA	0.23661	0.0356359	ast
DOCK7	0.382378	0.00367513	ast
EFCAB7	0.204999	0.020361
RNU7-123P	-0.64264	0.0027509
PGM1	0.306177	0.00481391	ast
CACHD1	0.469471	0.0004393	ast
RAVER2	0.295829	0.0121221
JAK1	0.198607	0.0031095
AK4	0.441973	0.00103237	ast
RP11-342H21.2	0.391138	0.0392787
GNG12	0.45626	0.00345692
WLS	0.339593	0.0347903
LRRC40	-0.179566	0.0317521
FPGT-TNNI3K	-0.226492	0.0426866
SLC44A5	-0.344968	0.00315709	neu
USP33	-0.116684	0.00390585
RP11-181C21.4	0.509189	5.55478e-05
DNAJB4	0.331108	0.0423613
RP5-1052I5.2	0.393783	0.000398082
LRRC8B	-0.220125	0.0337592
RP5-1007M22.2	-0.290793	0.0235665
TGFBR3	0.480632	0.0056259	ast
RP4-621B10.8	0.341508	0.0212943
MTF2	-0.243942	0.00213309
TMED5	0.266941	0.0172598	mic
RP4-717I23.3	-0.319648	0.00312363
FNBP1L	0.259306	0.000588069
BCAR3	0.401789	0.00805656	mic
RP5-1033H22.2	0.61846	0.000574947	mic
ARHGAP29	0.335422	0.0260566	end
RP11-86H7.7	0.370662	0.0450055
CNN3	0.372913	0.00724565
SNX7	0.28301	0.000348542
RP5-884G6.2	-0.483171	0.0138785
CDC14A	0.389171	0.0224852
RP5-837M10.4	0.649449	0.00651007
RP4-575N6.4	0.531765	0.0121078
S1PR1	0.402131	0.0162598
COL11A1	0.350598	0.038095
SYPL2	0.502754	0.00542813	ast
RP5-1160K1.6	0.286374	0.0183568
ALX3	0.219259	0.0349311
LINC01160	-0.225314	0.0327631
RP5-965F6.2	0.611487	0.0426296
ST7L	-0.107	0.0213873
SLC16A1-AS1	-0.330913	0.000595274
RP4-730K3.3	0.532874	0.00120569
HIPK1	0.237852	0.000599463
SIKE1	-0.095644	0.00729231
NHLH2	-0.491297	0.0163974	oli
TRIM45	-0.341107	0.000676483
RP11-188D8.1	-0.386266	0.0349102
AL390877.1	0.347711	0.00133511
PHGDH	0.272836	0.0343076	ast
NOTCH2	0.570764	0.00639586	ast
AL592494.5	-0.313423	0.00283918
RP11-344P13.6	-0.716212	0.0151372
PDE4DIP	0.352885	0.00012474	ast
RP11-289I10.2	0.333361	0.0097631
CA14	-0.441639	0.0456398	oli
GOLPH3L	0.212918	0.0196588
CTSK	0.2718	0.0265921
SELENBP1	0.371644	0.0189216	ast
RP11-98D18.9	-0.229641	0.0304468
THEM4	-0.201156	0.0151173
ILF2	0.0883109	0.0144521
RP11-422P24.10	-0.378896	0.0144521
RAB13	0.316717	0.0359129	end
RN7SL431P	-0.615897	0.0370537
C1orf43	0.0973268	0.015801
UBE2Q1-AS1	0.164441	0.0490912
KCNN3	0.585422	0.00133754	ast
PBXIP1	0.370683	0.0163164	ast
ADAM15	-0.250317	0.0361951
MIR555	0.284962	0.0232196
DAP3	-0.0962284	0.0417139
RP11-336K24.12	-0.612698	0.0140253
MEX3A	0.357361	0.029893	oli
PAQR6	-0.534339	0.0149197	oli
CCT3	0.161261	0.0163525
BCAN	0.268441	0.0414955	ast
HDGF	0.17974	0.00314875
RP11-144L1.8	0.449289	0.00945815
VSIG8	-0.272276	0.0246463
RP11-190A12.8	-0.715511	0.00201924
KCNJ10	0.334537	0.0381209	ast
PEA15	0.218465	0.00681764
RP11-312J18.5	0.243981	0.020285
DEDD	0.089687	0.0171721
UFC1	0.134271	0.000366362
PPOX	-0.163272	0.0104338
DUSP12	-0.106079	0.0310176
RP11-456P18.2	0.542469	0.0287579
DDR2	0.5611	0.00103237
ANKRD36BP1	0.460151	0.01298
NME7	-0.243425	0.0432574
SCYL3	-0.158785	0.0357291
ANKRD45	0.312827	0.0144256	ast
DARS2	0.23703	0.00219342
RP11-568K15.1	-0.23448	0.0254597	end
RP11-33M22.2	0.537301	0.0267015
GLUL	0.535096	0.00680616	ast
DHX9	0.164124	0.00138305
LAMC1	0.372503	0.00257798	end
C1orf21	0.23386	0.0147467
RNU6-1240P	-0.403464	0.028156
RP11-547I7.1	0.558015	0.00424577
RP11-547I7.2	0.379432	0.0133582
RP11-161I10.1	0.314472	0.0351978
CDC73	0.153374	0.0141911
RNPEP	-0.130657	0.0219828	mic
PPP1R12B	-0.196943	0.0192864
KDM5B	0.136549	0.00912448
CHI3L1	0.751733	0.0269168	ast
FMOD	0.9188	0.00546042	end
PRELP	0.787251	0.00018411	end
ATP2B4	0.167936	0.0337496
SNRPE	-0.103112	0.0353053
RP11-74C13.3	0.366469	0.00320097
GOLT1A	-0.430499	0.0128452
PPP1R15B	0.217171	0.00932427
RAB7L1	0.506883	0.000102683
SLC41A1	0.357636	0.000176192
SRGAP2	-0.136686	0.0436033	mic
RP3-434O14.8	1.19345	0.000208623
RCOR3	-0.174474	0.00269141
LINC00467	-0.526111	0.00902237
RP11-318L16.6	-0.789091	0.000683986
LPGAT1	-0.209809	0.017122	oli
TATDN3	-0.318298	0.000398082
RP11-176D17.3	0.367876	0.0487928
KCNK2	0.313152	0.0412873
RP11-224O19.2	0.553455	0.0040055
TGFB2	0.584699	0.00151392
IARS2	0.182089	0.0056259
MORF4L1P1	0.276844	0.000490674
WI2-2998D17.2	0.561168	0.00046526
TP53BP2	0.314544	0.0358248	ast
RP11-504P24.4	-0.384703	0.00639586
RP11-504P24.6	-0.401891	0.00686954
RP11-365O16.6	-0.340659	0.00766122
NVL	-0.238582	0.00209948
EPHX1	0.32657	0.0231443	ast
RP11-285F7.2	-0.647229	0.0086253	oli
PYCR2	-0.199353	0.0146399
RP11-396C23.4	-0.492617	0.00510604
PARP1	0.179556	0.0026256
ITPKB	0.403594	0.00159685	ast
RP5-1061H20.3	0.357874	0.00622332
RAB4A	0.123121	0.0240267
AL691479.1	0.550288	0.0156929
RP11-99J16__A.2	0.489698	0.0232196
MIR1182	0.426896	0.0319797
EGLN1	0.185877	0.0102357
TSNAX	-0.28002	0.00514359
MAP10	-0.383298	0.0282987	neu
PCNXL2	-0.237371	0.0265903
TOMM20	-0.214639	0.0248884
LGALS8	-0.14612	0.0206123
MTR	-0.286266	0.00529007
FMN2	0.207095	0.0157159	ast
RP11-567G24.1	0.313973	0.00318697
CHML	-0.394873	0.0149888
RP11-261C10.4	0.352191	0.0473677
SDCCAG8	-0.143219	0.0181797
AHCTF1	0.142378	0.0121182
ZNF496	-0.129862	0.0116257
NLRP3	-0.482154	0.00345692	mic
TRAPPC12	-0.151633	0.00452245
AC142528.1	0.372348	0.02298
SNORA73	-0.32486	0.0244473
LINC00298	0.599628	0.000224325	ast
IAH1	-0.117834	0.0176543
RP11-254F7.3	-0.356878	0.00315061
RP11-320M2.1	-0.574172	0.00958489
PDIA6	0.218085	0.0282339
LPIN1	0.150896	0.0464314	ast
GEN1	-0.414619	0.000164581
NT5C1B-RDH14	0.247682	0.00531728
PFN4	-0.341411	0.0109028
FAM228A	-0.274998	0.0415273
NCOA1	0.148047	0.00697609
RP11-443B20.1	0.261829	0.00628625
ASXL2	0.210776	0.00330966
GAREML	0.655645	0.00229953	ast
EMILIN1	0.293738	0.0322109
ZNF513	0.128034	0.0112569
AC109829.1	-0.463534	0.0481169
RP11-158I13.2	0.245508	0.0382828
CCDC121	0.294254	0.0125348	oli
GPN1	0.108752	0.0173452
MRPL33	0.137738	0.0390004
SPDYA	0.171743	0.00976322
LBH	-0.348844	0.0373684
AC104698.1	-0.419496	0.0107021
AL121656.5	-0.77823	0.0290554
RP11-78I14.1	0.496742	0.018088
EIF2AK2	0.131702	0.031386
AC007899.3	0.321509	0.0428514
CEBPZ-AS1	-0.14559	0.018088
PRKD3	0.267233	0.0149197
CYP1B1	0.706054	0.011239	end
HNRNPLL	0.110417	0.0224922
DHX57	-0.29598	0.000789449
SOS1	0.161167	0.00932186	end
DYNC2LI1	-0.309157	0.00964798
RHOQ	0.25698	0.0118834
PIGF	0.282955	0.00630752
STON1-GTF2A1L	0.566969	0.00612496
GPR75-ASB3	0.172945	0.00531728
ASB3	0.260409	0.0479762
CHAC2	0.29854	0.0376215
PRORSD1P	-0.236005	0.022019
CCDC88A	-0.224325	0.0247116	oli
SMEK2	0.0870364	0.0399566
RP11-554J4.1	-0.24382	0.0181795
RP11-373L24.1	-0.121974	0.0478891
RP11-355B11.2	0.368628	0.00203377
XPO1	0.201198	0.0405477
AC108039.3	0.660777	0.0154604
CCT4	0.160274	0.0441655
AC009501.4	0.142172	0.0225275	ast
OTX1	0.43108	0.0093057	ast
AC074289.1	-0.475369	0.0060893	mic
SLC1A4	0.293357	0.0146202	ast
ANTXR1	0.391613	0.0205104
SNRNP27	0.12076	0.0101215
AC019206.1	0.486041	0.00252274
AC016700.5	-0.345344	0.0177004
ANKRD53	0.328556	0.00475521
SPR	0.4976	0.00662609
SMYD5	-0.12006	0.0364354
CCT7	0.0952139	0.0483443
SLC4A5	-0.46762	0.00252012
RP11-342K6.4	-0.543213	0.0121182
CTNNA2	0.31535	0.00408634	ast
AC010975.1	0.37864	0.0225786
AC008067.2	0.512136	0.000956415	ast
TCF7L1	0.332903	0.00847675	end
ST3GAL5	-0.183036	0.000588069	oli
AC105053.4	-0.608855	0.00833384
RP11-548P2.2	-0.656873	0.00558668	oli
KDM3A	0.19979	0.0213483
RNF103-CHMP3	0.15312	0.0137657
AC015971.2	0.120943	0.0206937
AC027612.1	0.269213	0.0335281
FAHD2A	-0.179709	0.0102016
FAHD2CP	-0.497924	0.00345171
STARD7	0.243168	4.80592e-05
STARD7-AS1	0.253652	0.00813698
RP11-353K11.1	-0.534961	0.0252535
FAM178B	-0.563341	0.0136816
AC018892.9	-0.428382	0.00765603
LINC01125	-0.327091	0.0120837
NPAS2	0.189463	0.0498718
RNF149	-0.210463	0.00366415	mic
LINC01102	-0.590816	4.80592e-05	neu
C2orf49	0.147185	0.013695
NCK2	0.225	0.0144521
AC009505.2	0.386238	0.00368407	mic
DBI	0.231138	0.0322461
PCDP1	-0.231709	0.0454482
AC012363.4	0.361679	0.0113563
TSN	-0.0635942	0.0246457
HS6ST1	0.233661	0.00988598	mic
AC079776.2	-1.33512	0.00186602
RAB6C-AS1	-0.640036	0.0131263	oli
CCDC115	-0.166564	0.030236
CXCR4	0.720384	0.0101835	mic
EPC2	0.131208	0.0191373
KIF5C	0.244153	0.00976355
MMADHC	0.139669	0.00470923
CACNB4	-0.390462	0.00875609
AC079790.2	-0.608014	0.0256178
ARL6IP6	0.301102	0.00571565	ast
AC011308.1	0.607229	0.0120837
RP11-546J1.1	-0.366386	0.00686954
RBMS1	-0.184435	0.0427357
AHCTF1P1	0.321395	0.000102435
AC074363.1	0.497106	0.0137645
BBS5	-0.138399	0.041897
PHOSPHO2	0.190161	0.0321378
GAD1	-0.620004	0.00846886	neu
METAP1D	-0.16174	0.013675
DLX1	-0.452423	0.0404217	neu
ITGA6	0.308135	0.0454482
AC078883.4	0.716849	0.00338134
AC078883.3	0.411649	0.0206123
RAPGEF4	0.383531	0.0235665
MLK7-AS1	0.509525	0.00628625
HNRNPA3	-0.0952963	0.0125431
NFE2L2	0.275671	0.0216317
AC079305.10	0.446892	0.0129394
AC074286.1	-0.264942	0.00556143
DFNB59	-0.285014	0.0133582
AC068196.1	0.769315	0.00239779
AC064871.3	0.373783	0.0201393
CACYBPP2	0.406358	0.00531728
AC080125.1	0.286344	0.0412623
AC017101.10	0.763045	0.00509202
FAM171B	0.236257	0.0476448	ast
ASNSD1	0.160894	0.00122565
MSTN	0.315286	0.0333021
AC006460.2	0.252319	0.0158133
HECW2	-0.177204	0.0494254
AC093590.1	-0.544154	0.0144521	oli
FTCDNL1	-0.293161	0.0408719
AC007163.6	0.362881	0.0192864
RP11-469M7.1	-0.358482	0.018094
ORC2	-0.154351	0.0118326
CASP10	-0.355553	0.0309375
FZD7	0.587225	0.00181299
ICA1L	-0.226467	0.0150192
CARF	-0.193707	0.0415784
PARD3B	0.343724	0.0121182	ast
AC007679.3	0.567528	0.00417967
GCSHP3	0.271174	0.0406046
ADAM23	-0.306537	0.0458902	neu
PIKFYVE	0.104385	0.0353692
AC007970.1	-0.376896	0.0467858
ATIC	0.14115	0.0101215
IGFBP5	0.72023	0.00382008
AC007563.5	0.972163	0.000963966
KCNE4	1.04251	0.000204429	end
PID1	0.249797	0.0290719
COPS7B	-0.138917	0.0087293	ast
NPPC	-0.492213	0.0151173
DIS3L2	-0.195044	0.00631399
RP11-785G17.1	0.586745	0.000414184
AC019068.2	0.512038	0.00152806
ACKR3	0.573988	0.00498386	ast
TRAF3IP1	-0.186065	0.0246463
ANKMY1	-0.254521	0.00240903
AC104841.2	0.121398	0.000818155
D2HGDH	-0.219978	0.0192864
CNTN4-AS1	0.489019	0.0442528
LRRN1	0.435986	0.0188172
BHLHE40-AS1	0.326437	0.00717888
MTMR14	-0.145252	0.0079982
TTLL3	-0.336572	0.0173709
TATDN2	0.095462	0.0405822
RP11-438J1.1	0.180563	0.00453059
NUP210	-0.180382	0.0114617
CHCHD4	0.180025	0.018713	oli
HACL1	-0.183649	0.0391896
DPH3	0.200559	0.00289638
KCNH8	-0.665512	0.0368222	oli
EFHB	-0.957167	0.00431559
RP11-180N14.1	-0.481417	0.00474387	neu
AC114877.3	0.869586	0.00110737	ast
CNOT10	-0.12445	0.0125691
GLB1	0.179077	0.0292531
RP11-129K12.4	-0.463774	0.0405671
EPM2AIP1	-0.144259	0.0469921
PLCD1	0.309187	0.0271141	ast
MOBP	-0.654484	0.0175822	oli
MYRIP	0.431699	0.00363897
RP4-613B23.1	-0.468298	0.00767326
CCDC13	-0.376726	0.0116529
ZNF662	-0.172253	0.0310646
ABHD5	0.336619	0.004892
ZNF852	0.333148	0.0158383
ZKSCAN7	-0.183079	0.0102016
KIF15	0.228771	0.0181231
LARS2	0.406172	0.000102683
FYCO1	0.253643	0.02478
ARIH2	-0.181271	0.0100429
RP13-131K19.2	-0.187367	0.00263394
QARS	-0.159648	0.0441655
LAMB2	0.410222	0.00680616	end
MIR5193	-0.319552	0.036287
TRAIP	-0.33561	0.00823923
MON1A	0.179658	0.0129219
SEMA3B	-0.543972	0.0205592
NAT6	-0.321503	0.0406046
PCBP4	-0.330671	0.00139445	oli
RP11-155D18.14	-0.26845	0.00638137
RP11-155D18.12	-0.28722	0.00405284
ABHD14B	-0.1962	0.016009	end
BAP1	0.133574	0.0485475
SPCS1	-0.159201	0.0146124
NEK4	0.219099	0.00161278
MUSTN1	-0.523446	0.00852663
TMEM110-MUSTN1	-0.162748	0.0192864
RFT1	-0.132885	0.0222563
TKT	0.206404	0.0382455	ast
CHDH	0.395522	0.00686954	ast
RP11-884K10.7	0.317995	0.00240371
ACTR8	0.135568	0.0244453
DENND6A	-0.143833	0.0136269
ACOX2	0.37577	0.0146611	ast
FAM107A	0.435217	0.0272986	ast
FHIT	-0.32702	0.000356593	ast
RP11-129B22.1	0.378076	0.0218189
PRICKLE2-AS1	0.458256	0.0208637
RP11-88H12.2	-0.417158	0.0123305
LRIG1	0.311353	0.0435707	ast
PPP4R2	0.156309	0.0391896
PDZRN3	0.330621	0.00337629
CGGBP1	0.213037	0.000893096
ZNF654	0.15041	0.0495076
NSUN3	-0.134143	0.0364354
FILIP1L	0.440599	0.00881738
RP11-15N24.4	-0.398054	0.0117535
PDCL3P4	-0.497024	0.0293666
LINC00882	-0.225992	0.0225451	end
LINC00883	-0.327884	0.0109028	oli
PVRL3-AS1	-0.483321	0.0384018
ABHD10	-0.145288	0.0130361
BOC	0.422188	0.018439	ast
NAA50	0.117106	0.0171484
GRAMD1C	0.455909	0.0102089	ast
KIAA1407	-0.326602	0.00843265	ast
QTRTD1	-0.188135	0.00592536
MIR568	0.535508	0.00146548	ast
ARHGAP31	0.554854	0.00133511
POPDC2	-0.344503	0.00182358	mic
SLC15A2	0.481861	0.0120837	ast
CCDC58	-0.145787	0.041396
FAM162A	-0.164625	0.0401978
WDR5B	-0.283784	0.00782893
MYLK-AS1	0.369975	0.00103375
ITGB5	0.326056	0.0375735
OSBPL11	0.3418	0.0265919
FAM86JP	-0.374875	0.045941
KLF15	0.434062	0.00756031	ast
MCM2	-0.251726	0.0294225
PODXL2	-0.158783	0.0344867
MGLL	0.217353	0.0294071
ACAD9	-0.135006	0.0410779
RAB43	0.142135	0.0333357
MBD4	-0.157606	0.0133582	mic
TMCC1	0.154048	0.0109581
FAM86HP	-0.517624	0.0185305
RP11-77P16.4	-0.345642	0.017497
DNAJC13	0.12193	0.0101775
CDV3	0.164055	0.0335905	mic
EPHB1	0.358769	0.0183704	ast
MSL2	0.161408	0.0431752
SLC35G2	0.216667	0.0445161
RP11-731C17.2	-0.310078	0.0381231
NCK1	0.137858	0.0389711
MRAS	0.480936	0.000472968	ast
CEP70	0.144296	0.0228123
RBP1	-0.568848	0.0230951
ZBTB38	0.197632	0.0155813	end
ATP1B3	0.202282	0.0149197
RP11-485G4.2	-0.205598	0.00953687
ATR	-0.256381	0.00191795
RP11-383G6.4	-0.496415	0.0110816
TRPC1	-0.256048	0.0332916
SLC9A9-AS2	0.461117	0.0216132
PLOD2	0.485517	0.0010704	ast
PLSCR4	0.44907	0.0136816	ast
RP11-206M11.7	0.715621	0.0127771
WWTR1-AS1	0.497763	0.00793883
AC117395.1	0.279695	0.0265005
RP11-651P23.4	0.249728	0.0119016
ARHGEF26-AS1	0.316469	0.04787	ast
ARHGEF26	0.318721	0.04819	ast
RP11-305K5.1	-0.252622	0.031307
RP11-538P18.2	-0.260362	0.0112419
ZBBX	-0.533118	0.00932427	neu
GOLIM4	0.298073	0.0244664	ast
RP11-362K14.5	0.190525	0.00230467
PRKCI	-0.142438	0.0354524
ECT2	0.196443	0.0292159
PIK3CA	0.176846	0.00582944
ZNF639	0.0856761	0.0419637
RP11-255C15.3	0.442235	0.0240872
GNB4	0.312673	0.0441684	mic
USP13	-0.309608	0.000135073
DNAJC19	-0.0984232	0.040238
ATP11B	0.142648	0.041674
MCF2L2	0.43559	0.00613166
B3GNT5	0.282802	0.0263303	mic
PARL	-0.205726	0.0026256
PSMD2	0.168896	0.000893096
EIF4G1	0.156986	0.00026502
LIPH	0.297977	0.0493045
SNORA63	0.298006	0.00758152
RTP4	-0.532528	0.0125691
RP11-211G3.3	0.769983	0.000102683
BCL6	0.457261	0.00302562
RP11-211G3.2	0.693474	0.00116509
TMEM44-AS1	-0.351146	0.0357782
PPP1R2	-0.306968	0.00556184
CEP19	0.366315	0.0028609
BDH1	-0.185043	0.0472455
RP11-478C6.6	-0.470393	0.00441898
ABCA11P	-0.315139	0.00834166
PCGF3	-0.0978924	0.0483443
FGFRL1	0.343077	0.031106	ast
CRIPAK	-0.226804	0.0477455
C4orf48	-0.251921	0.0236109
ADRA2C	0.275676	0.0391059
TMEM128	-0.339533	0.00381893
STX18	-0.230104	0.00139445
MSX1	0.484702	0.029311	end
EVC	0.195034	0.046011
WFS1	0.37287	0.00118082	ast
S100P	0.627685	0.0279605
DCAF16	-0.474155	0.000752235
GPR125	0.420167	0.00945815	ast
DHX15	0.121475	0.00817239
LGI2	-0.395241	0.00833384	neu
C4orf19	0.639256	0.00572417
RELL1	0.563493	0.00618198
PGM2	0.309167	0.0151281	mic
LIAS	-0.221305	0.000106453
RP11-539G18.2	-0.393225	0.00703543
ATP8A1	-0.1908	0.0391628	oli
GABRG1	0.399506	0.0382828	ast
GABRB1	0.417417	0.0236482	ast
ATP10D	0.235044	0.0337592
NFXL1	0.10752	0.0463736
USP46-AS1	-0.457173	0.037514
DANCR	0.234348	0.00612767	end
RP11-571I18.4	-0.573366	0.00203377
CHIC2	0.211117	0.0224436
SRD5A3	-0.388398	0.00369501	oli
SRD5A3-AS1	-0.302837	0.0304862
PPAT	0.145038	0.0149888
PAICS	0.149141	0.00874929
NAAA	-0.181264	0.0263208
NUP54	-0.225245	0.00243861	mic
FAM47E	-0.228746	0.0383282
LINC01094	0.644268	0.00556184
LINC01088	0.568601	0.0359213
ANTXR2	0.32459	0.0158277	end
PRKG2	0.379601	0.0113795
RP11-127B20.3	-0.228008	0.0410779
THAP9-AS1	-0.341036	0.0173101
LIN54	-0.154001	0.00356778	oli
PTPN13	0.258012	0.0381064
AFF1	0.188439	0.0442528
NUDT9	0.245632	0.00334439
HSP90AB3P	0.375326	0.0122973
PPM1K	0.161335	0.0244008
HERC3	0.0658326	0.0328336
RP11-466G12.2	-0.354633	0.0247192
PDLIM5	0.358838	0.0143693
BMPR1B	0.403883	0.0376095	ast
RP11-710C12.1	-0.518128	0.00648828
RP11-1299A16.3	-0.3941	0.0175313
TRMT10A	-0.198013	0.0292188
H2AFZ	0.187378	0.0187607	end
RP11-15B17.1	0.333814	0.0017926
DDIT4L	0.877194	0.000291471
NFKB1	0.241892	0.00613166
AC004069.2	-0.449709	0.0139279
INTS12	0.157283	0.00749236	end
NPNT	0.489064	0.00652652
HADH	0.167439	0.0134724
SEC24B-AS1	-0.261154	0.0182845
SEC24B	0.160086	0.00540757
CASP6	0.269738	0.0230972
EGF	0.462908	0.00194456
TIFA	0.308083	0.0364354
C4orf21	-0.36022	0.0159087
ARSJ	0.381331	0.010564	ast
TRAM1L1	-0.358322	0.0147099	oli
USP53	0.307657	0.0213066	mic
EXOSC9	-0.21618	0.00343918
FGF2	0.514259	0.00756031	ast
C4orf29	-0.233058	0.000182815
PGRMC2	0.101186	0.00510604
SCLT1	-0.171126	0.0399721
C4orf33	-0.300688	7.01841e-05
SLC7A11-AS1	0.850185	0.0010704	ast
LINC00499	0.775087	0.0103294	ast
RP11-425I13.3	-0.388505	0.000606035
ELMOD2	-0.121434	0.0345395
USP38	0.20295	0.00831885
RTN3P1	0.364756	0.0444129
SMAD1	0.380052	0.000201004
SMAD1-AS1	0.533263	0.000267448
TMEM184C	0.101623	0.0498718
DCLK2	0.179201	0.0118374	ast
SFRP2	0.818383	0.00103074
RP11-588K22.2	0.24097	0.0347891
C4orf46	-0.24209	0.00240303
RP11-234O6.2	0.600793	0.0304862
TMA16	-0.171908	0.00945815
RP11-39C10.1	0.339989	0.0358196
FAM218A	-0.317472	0.0138494	oli
PALLD	0.428291	0.0169295	ast
RP11-6E9.4	0.551672	0.039473
HSP90AA6P	0.761665	0.00150498
RP11-798M19.6	-0.261858	0.0247379
FBXO8	0.239017	0.00909698
SPCS3	-0.133188	0.0113613
RP11-326I11.3	-0.696217	0.0267687
RP11-279O9.4	-0.474599	0.00474493
F11-AS1	0.707342	0.000997076	ast
RP11-215A19.2	0.956313	0.000222109
FAT1	0.479859	0.00283932	ast
CCDC127	0.125396	0.0479532
CTD-2228K2.5	-0.123198	0.0280279
BRD9	-0.256341	0.0019138
SLC12A7	0.307908	0.030309	end
KIAA0947	0.118864	0.0101821
RP11-711G10.1	0.692672	0.00114131
FAM173B	0.206664	0.0404018
CCT5	0.173679	0.0198716
CMBL	0.253191	0.00774604	ast
RP11-215G15.4	0.545797	0.000398082
CTNND2	0.222745	0.000197675	ast
CTD-2165H16.4	-0.275742	0.022019
FBXL7	0.334096	0.00546022
MSNP1	0.416894	0.0142473
C5orf22	-0.195018	0.0337592
GOLPH3	0.137321	0.00694756
CTD-2290P7.1	0.356642	0.0149888
TARS	0.272365	0.00536358
CAPSL	1.02637	2.6753e-05
RANBP3L	0.853651	0.000348542	ast
SLC1A3	0.589173	0.0135687	ast
MIR3650	-0.430382	0.0104013
OSMR	0.464192	0.0373684	end
PRKAA1	-0.261954	0.0028499
C5orf51	0.105769	0.0432998
FBXO4	-0.2682	0.0031569
CTD-2325A15.5	0.455994	0.0342874
NIM1K	0.182934	0.0114778
CTD-2210P15.2	0.399164	0.0056259
EMB	-0.25881	0.0475172	mic
SLC38A9	-0.182849	0.00198682
CTD-2031P19.5	0.402011	0.0342886
RP11-231G3.1	-0.368494	0.0249099
CWC27	0.180076	0.00110778
TRAPPC13	-0.190229	0.00622332
CENPH	-0.304073	0.0149463
BDP1	-0.140698	0.0227394
CTD-2377O17.1	-0.422601	0.00556143
POC5	-0.292997	0.00932427
ALDH7A1P1	0.391962	0.00618198
BHMT2	0.349071	0.0309041	ast
PAPD4	-0.181889	0.0043016
ZFYVE16	-0.423202	0.000973946	oli
ATP6AP1L	-0.34368	0.00645855	ast
TMEM167A	0.109822	0.0386904
CTC-467M3.3	0.519238	0.00510604
CTC-467M3.2	0.450971	0.0304715
POLR3G	-0.165182	0.0101361
GPR98	0.640477	0.00445522	ast
NR2F1	0.246112	0.0169473
ARSK	0.185438	0.0130027
CTD-2154I11.2	0.509162	0.0118276
FAM174A	-0.13841	0.039767
PPIP5K2	-0.192746	0.00156689
FER	0.173089	0.00836925
GJA1P1	1.01527	0.00121734	ast
CTC-459M5.2	0.289396	0.0330116
APC	0.390095	0.000738399	ast
CTC-487M23.8	0.117125	0.0469921
SRP19	-0.143541	0.0351978
ZRSR1	0.291127	0.0359811
CTC-487M23.5	0.311053	0.0395085
FEM1C	0.266773	0.0131986
TICAM2	0.278971	0.0408693
TMED7-TICAM2	0.317588	0.0281686
CTD-2287O16.5	-0.202058	0.0110032
DTWD2	-0.233466	0.00725451
SNX2	0.216124	0.00139057
SNX24	-0.172385	0.00366415
RP11-359P5.1	0.443027	0.031278
GRAMD3	0.31601	0.038476	ast
RP11-517I3.1	0.487795	0.00387649	ast
CTD-2195M15.1	0.895021	0.000224325
ISOC1	0.239255	0.0109722
LYRM7	-0.199023	0.000871496
RAPGEF6	-0.211084	0.00443782
P4HA2	0.380439	0.0200223	end
HSPA4	0.248048	0.0118159
CTD-2410N18.4	0.200386	0.0281578	mic
JADE2	0.224519	0.0338367
CTC-321K16.1	0.495903	0.0212221
SLC25A48	0.619755	0.00337544	ast
IL9	1.00395	0.0019138	ast
PROB1	0.292399	0.020285
DNAJC18	-0.139148	0.00777898
CTD-3224K15.3	-0.49576	0.0308824
PSD2	0.355987	0.0321886	ast
CYSTM1	0.242752	0.00388469
CTC-329D1.3	-0.604741	0.0217893
TMCO6	-0.166981	0.00662609
PCDHB7	0.370139	0.003803
AC005618.1	0.262289	0.0487353
PCDHGA11	0.19307	0.0490566
DPYSL3	0.307249	0.00213309	ast
AFAP1L1	0.519798	0.00769308	end
PCYOX1L	-0.548109	0.00204334	neu
MIR145	-0.715451	0.00336878
DCTN4	-0.0604992	0.0475891
CTB-113P19.1	0.506368	0.0113155
MFAP3	0.256663	0.0121182
SGCD	0.298006	0.00847675
RNF145	0.155844	0.0358972
PWWP2A	-0.157688	0.0143358	oli
CCNG1	0.242879	0.00945815
WWC1	0.277387	0.0180068	ast
SLC2A3P1	0.391419	0.0335304
CTC-308K20.3	0.361934	0.0090521
ARL10	0.126251	0.0379285
UIMC1	0.166642	0.0219305
NSD1	0.141622	0.00817239
B4GALT7	-0.130678	0.0356469
HNRNPAB	0.115876	0.0252004
PHYKPL	-0.16108	0.0269168
LTC4S	-0.363253	0.00813698
CNOT6	0.119867	0.030814	mic
TRIM7	-0.246287	0.00831293
FAM50B	0.178177	0.00929331
RP11-428J1.5	0.456052	0.024048
PPP1R3G	0.479507	0.0287379	ast
RP11-69L16.4	0.309264	0.0220208
DSP	0.721513	0.0309041	end
SNRNP48	0.291594	0.0143852
HIVEP1	0.127548	0.0481169
NOL7	0.113518	0.00480067
MCUR1	0.207879	0.00320097
RNF182	0.440997	0.0229286	ast
NHLRC1	-0.339211	0.0319978
KDM1B	0.284765	0.00103375
DEK	0.204401	0.00475521
LRRC16A	0.392471	0.00501483	ast
HIST1H2BD	0.544055	0.0101609
BTN3A1	-0.230618	0.042383
RP1-265C24.5	-0.486756	0.0252109	oli
ZKSCAN3	-0.197358	0.0104338
ZSCAN12	-0.106728	0.0301059
ZFP57	-0.664012	0.0181795
ZNRD1-AS1	-0.202667	0.011239
RANP1	0.223682	0.00932427
LTB	-0.283	0.0127885
MSH5	-0.407674	0.000520394
MSH5-SAPCD1	-0.381977	0.000818155
SAPCD1	-0.383581	0.00590264
C4A	0.557057	0.0319245
C4B	0.553285	0.0346463
PPT2-EGFL8	-0.104763	0.00761509
AGPAT1	-0.0865773	0.0309848
AGER	-0.277977	0.0498718
HCG25	-0.138277	0.0180068
TAF11	-0.154897	0.0234169
TEAD3	0.383175	0.00571565
FKBP5	0.571305	0.00855103
BRPF3	0.247366	0.00381071
PPIL1	0.228367	0.00149455
ZFAND3	0.149285	0.0344712
TREML1	-0.463112	0.0442528	mic
MED20	0.225931	0.00413524
RP1-261G23.7	0.675251	0.0292166
CYP39A1	0.388357	0.0357291
PLA2G7	-0.396458	0.00845578
FBXO9	-0.221128	0.0229286
COL21A1	0.323294	0.0121078	neu
ZNF451	-0.153163	0.0420365
BAG2	0.192725	0.0245526
RAB23	0.288824	0.00257798
GAPDHP42	-0.633888	0.031278
FAM135A	-0.0897643	0.0214941	mic
B3GAT2	0.160041	0.00626239
RP11-154D6.1	0.283136	0.00577789	mic
RP3-331H24.5	0.368962	0.0086858
IBTK	-0.218467	0.00653095
ME1	0.227383	0.0116027	ast
RP11-321N4.5	0.188775	0.00803793
RARS2	-0.138541	0.0302736
PNRC1	0.289822	0.00224732
FUT9	0.280715	0.00701149	ast
RP11-436D23.1	0.508889	0.00316044	ast
BDH2P1	0.327489	0.0212463
ASCC3	0.160947	0.0364354
RP3-467N11.1	-0.275283	0.0310146
NR2E1	0.484969	0.00834166	ast
SNX3	0.224358	0.00789181
RP11-787I22.3	0.223009	0.0292159
PPIL6	0.160946	0.041209
ZBTB24	-0.16391	0.0216492
METTL24	0.473477	0.00103438
C6orf3	0.344125	0.0208637
FYN	0.198385	0.00722803	ast
WISP3	-0.295808	0.031307
RP1-249H1.4	-0.480848	0.025874
NT5DC1	-0.307751	0.00843926	oli
PLN	0.614755	0.0405895
RP11-351A11.1	0.328036	0.0115123
TPD52L1	0.577905	0.0012614	ast
SNORA33	-0.307812	0.0359685
AHI1	-0.28049	0.0056259	neu
MAP3K5	0.346146	0.00100761
NHSL1	0.319217	0.0188061	ast
HECA	0.217826	0.0117535
RP1-225E12.2	0.419354	0.0027509	mic
AIG1	-0.160164	0.00213309
RP1-95L4.4	0.417026	0.0119796
ADAT2	-0.38921	3.9453e-05
UTRN	0.226459	0.0288437	end
SASH1	0.378881	0.00452245	ast
TAB2	0.349136	0.000912952
AKAP12	0.326407	0.00474387	end
RMND1	-0.168513	0.0296344
VIP	-0.52474	0.0366591	neu
RP1-101K10.6	0.299871	0.0307904
RGS17	-0.235176	0.0111567	neu
RP11-230C9.4	-0.37911	0.0150073
ARID1B	0.137676	0.0138685
EZR	0.5502	0.000574427	ast
EZR-AS1	0.902081	8.78982e-05
TCP1	0.140146	0.020361
MRPL18	0.154133	0.0420764
IGF2R	0.253491	0.0112183
MLLT4-AS1	-0.417071	0.00581131
AL391319.1	-0.601318	0.0032907
HEATR2	0.135256	0.0121182
SUN1	-0.124205	0.000183604
ELFN1	-0.359642	0.00577789
GNA12	0.257628	0.0270169
RP11-1275H24.1	-0.285395	0.00584164
RP11-1275H24.3	-0.375468	0.0287376
ZNF815P	-0.206558	0.0337476
OCM	-0.451284	0.0264333
CCZ1	-0.157646	0.0439865
AC072052.7	-0.729171	0.000115713
ZNF853	0.188036	0.0267066
PMS2CL	-0.224022	0.0161605
C1GALT1	-0.201098	0.0482328	oli
RP5-1159O4.1	-0.553603	0.000193077
ICA1	-0.385596	0.0224481
NXPH1	-0.282761	0.0414053	neu
ITGB8	0.368998	0.00793883	oli
TAX1BP1	0.0851129	0.0392787
AC005013.5	0.553014	0.0254597
SCRN1	0.153154	0.0304862
AQP1	0.69155	0.0359187	ast
ADCYAP1R1	0.305265	0.0158688	ast
PPP1R17	0.624936	0.00264092	neu
BBS9	0.180731	0.00346615
EEPD1	-0.272551	0.0149282	mic
AC004987.9	0.258626	0.0454482
GLI3	0.377706	0.0286969	ast
MRPL32	-0.148805	0.0350093
STK17A	0.218529	0.0218039
AC004985.12	-0.192888	0.0213627
AEBP1	0.512908	0.0290554
YKT6	0.112458	0.00662609
TMED4	-0.171241	0.0114681	oli
MIR4657	0.399432	0.0437374
RP11-638I8.1	-0.425876	0.0135406
HUS1	0.200355	0.00222371
UPP1	-0.352431	0.0350783	neu
CTD-2021A8.3	-0.413172	0.00932427
EGFR	0.578773	0.00720172	ast
CCT6P3	-0.226447	0.0341801
RP11-460N20.4	-0.331508	0.0161605
GUSB	-0.233859	0.0231129
KCTD7	-0.0924544	0.049172
RABGEF1	-0.133677	0.00239779
POM121	-0.0989806	0.0412944
NSUN5P2	-0.158838	0.0442528
TRIM74	-0.471429	0.00436243
STAG3L3	-0.264157	0.0289864
ABHD11	-0.33931	0.000549555
WBSCR27	-0.526218	0.0442683
CLIP2	0.157467	0.0195993	oli
AC083884.8	0.337504	0.00316044
STAG3L2	-0.366754	0.00352732
PMS2P5	-0.317665	0.00543518
GATSL1	0.3119	0.0219954
STAG3L1	-0.334272	0.00222371
HSPB1	0.617321	0.04819
GSAP	-0.286456	0.00654516
PHTF2	-0.161434	0.0158133
HGF	0.804952	0.00194795	ast
SEMA3D	0.43599	0.0143852	ast
KIAA1324L	-0.325018	0.0384547	oli
CTB-167B5.1	0.258849	0.0174268
GTPBP10	-0.159453	0.00512782
CTB-13L3.1	0.432202	0.0179632
FZD1	0.398993	0.00752876
Y_RNA	-0.41874	0.0340943
AC002429.5	0.398982	0.0457592	ast
PON2	0.28012	0.0350828	ast
GS1-293C5.1	0.481477	0.00335447
SLC25A13	-0.328202	0.0322461
RP11-682N22.1	0.481752	0.0214478
DLX5	-0.442456	0.0489721	neu
TAC1	-0.80453	0.00470923	neu
AC004967.7	-0.214816	0.04819
AC073063.1	-0.280253	0.0232353
ZNF789	-0.344464	2.6753e-05
TRIM4	0.161988	0.0369014
GJC3	-0.406258	0.0201465
RP4-604G5.1	-0.544958	0.00390896
ZKSCAN1	-0.279192	0.00402293
ZNF3	-0.156336	0.017935	mic
STAG3	-0.300116	0.00571628
GATS	-0.25339	0.0116257
GATS	-0.242795	0.0391966
SPDYE3	-0.323238	0.00848126
MEPCE	0.167612	0.00662609
RP11-758P17.3	-0.246742	0.00483333	end
AGFG2	0.339772	0.00027037	ast
RP11-163E9.1	-0.372481	0.00702308
LRRC17	-0.3683	0.00944386	end
PNPLA8	0.277913	0.00103237
ST7	0.187554	0.00709093
ST7-AS2	0.400791	0.000106453
PTPRZ1	0.370532	0.0290578
ARF5	-0.168033	0.0112452
HILPDA	0.593678	0.0315827
RP11-155G14.6	0.655511	0.0194242
RP11-155G14.5	0.577079	0.0441055
RP11-212P7.2	-0.499937	0.034701
CALU	0.179221	0.0390711
TNPO3	0.1931	0.0176607
SMO	0.384506	0.0127696	ast
AHCYL2	0.425294	0.000818155
MKLN1	0.249007	0.00219342
MKLN1-AS	0.263462	0.0288741	ast
RP11-180C16.1	0.213188	0.00720172
CALD1	0.273407	0.0347903	end
CNOT4	0.106967	0.0351978
ZC3HAV1	0.282709	0.0393471
C7orf55-LUC7L2	-0.163355	0.0487298
PARP12	-0.354498	0.00250525
JHDM1D-AS1	-0.262111	0.0287238
TRBC2	-0.545028	0.00777763
ZNF467	0.313813	0.0250874
ATP6V0E2-AS1	-0.215348	0.016863
ATP6V0E2	-0.183006	0.0201662
PAXIP1-AS2	0.269619	0.00794634	ast
RP11-5C23.1	0.372335	0.028094
PAXIP1-AS1	-0.266563	0.00596388
ZNF596	-0.421512	0.000414184	neu
PAICSP4	0.403209	0.00850367
FAM86B3P	-0.606817	0.0193954
ALG1L13P	-0.48969	0.00610005
MFHAS1	0.33242	0.0286679
AF131215.2	0.346553	0.00709148
SUB1P1	0.421971	0.00976355
FDFT1	0.187969	0.00697824
ZDHHC2	0.299422	0.00971307
SLC7A2	0.918457	0.000253132	ast
RP11-156K13.2	0.633393	0.0234932
RP11-156K13.3	-0.513673	0.0406046
SH2D4A	0.364097	0.0231438
CSGALNACT1	0.201337	0.046143
XPO7	0.0866882	0.0147529
AC091171.1	-0.233913	0.0447111
SLC25A37	-0.240806	0.0202879	mic
FP15737	-0.201907	0.0213873
ADRA1A	0.560937	0.0284947
RP11-613H2.2	0.310846	0.00227543
CLU	0.526192	0.000547099	ast
PNOC	-0.737469	0.00854723	neu
FBXO16	0.186292	0.00885759	neu
EXTL3-AS1	-0.480719	0.00191272
CTD-2647L4.5	-0.336064	0.0415784
RBPMS-AS1	0.464106	0.0120626
PPP2CB	0.0998739	0.0406046
PURG	0.338063	0.00283932
PROSC	0.108563	0.0439962
DDHD2	-0.265347	0.00128
RP11-350N15.5	-0.334181	0.0219502
FGFR1	0.263548	0.0093057
CTD-2544N14.3	0.22763	0.0430024
C8orf4	-0.404368	0.0227074
ANK1	-0.4723	0.032229	neu
POLB	-0.11445	0.0440779
THAP1	0.233572	0.012563
RNF170	-0.154359	0.0109037	ast
SNTG1	-0.307502	0.0439962	neu
PLAG1	-0.301262	0.00470923
CHCHD7	-0.276147	0.000588069	mic
SDCBP	0.155381	0.0302124	mic
RP11-25K19.1	0.25536	0.0115496
CA8	0.427608	0.00103237
NKAIN3	0.340418	0.0486858	ast
GGH	0.213331	0.0254966
TTPA	0.433352	0.0315918	ast
CTD-3025N20.2	-0.884999	0.0272225
PDE7A	-0.264092	0.0400739
CRH	-0.875778	0.0322498	neu
SNHG6	-0.170518	0.0213066
ARFGEF1	0.0964697	0.0257256
PREX2	0.334563	0.0456398	ast
RP11-326E22.1	0.447352	0.0230972
EYA1	0.398621	0.0266604	ast
SBSPON	0.230774	0.0322795
RP11-730G20.2	0.172569	0.0196132
RP11-594N15.3	0.399656	0.00419382
Y_RNA	-0.288759	0.0292159
RP13-923O23.6	0.302937	0.0226583
CPNE3	0.292335	0.00648828
OSGIN2	0.238399	0.00670365
GEM	0.898878	0.000124056
RP11-347C18.5	-0.304081	0.0389711
PLEKHF2	0.256414	0.0364061
SDC2	0.433766	0.0121182	ast
CPQ	0.408209	0.00324798
RNF19A	0.178025	0.0274524
ZNF706	-0.169731	0.00752114
KB-1107E3.1	-0.329836	0.0337376
KB-1507C5.4	-0.383345	0.0183869	mic
KB-1639H6.2	0.370842	0.0304637
SLC25A32	-0.2025	0.00925569
TRPS1	0.355441	0.00648897	ast
RAD21	0.137699	0.013675
TNFRSF11B	0.932818	0.00137396
TAF2	0.143004	0.00486877
MTBP	-0.202635	0.0187728
RP11-557C18.3	0.428109	0.00168655
ZHX1-C8ORF76	0.124376	0.0149888
ZHX1	0.256706	0.00892006
KLHL38	0.606962	0.0432574
FAM91A1	0.199139	0.0228347	mic
TRMT12	0.179287	0.0139237
RNF139	0.11926	0.0353692
MTSS1	-0.193654	0.0116065
RP11-532M24.1	-0.320163	0.0458343
RP11-103H7.5	0.456134	0.0143055
FAM49B	-0.21355	0.00976355
ADCY8	0.327447	0.00453688	ast
RP11-737F9.1	0.562893	0.00173503
ZFAT	0.180226	0.0127713
ZFAT-AS1	0.320052	0.0357291
MAPRE1P1	0.459504	0.013819
PTK2	-0.195388	0.03899	oli
LY6K	-0.296452	0.04819
ZNF696	-0.110847	0.038476
RP11-299M14.2	-0.375153	0.00173503
GS1-393G12.13	-0.231249	0.0235775
ZNF517	-0.135849	0.0341865
ZNF252P	0.255647	0.0208455
RP5-1047A19.4	0.318758	0.0490566
FOXD4	0.529202	0.0149197
RP11-509J21.1	-0.45582	0.0499325
RP11-509J21.3	-0.526127	0.0456124
GLIS3	0.508845	0.00094244	ast
SPATA6L	-0.170417	0.0295917
PPAPDC2	-0.240793	0.0115496
RP11-307L3.2	0.232751	0.0367589
TMEM261	-0.184854	0.00207404
RP11-3L8.3	-1.01654	0.0375735
NFIB	0.185304	0.049201
RP11-120J1.1	0.472176	0.0151372	ast
TTC39B	-0.211269	0.0358248	neu
PSIP1	-0.0883705	0.0229286
CCDC171	-0.204442	0.045608
TOPORS	0.152481	0.0254718	end
GVQW1	0.261912	0.0244954
DNAJA1	0.41055	0.012948
UBAP2	-0.110178	0.0286969
UBAP1	0.153217	0.000973946
KIAA1161	0.42034	0.0239345	ast
CNTFR	0.28477	0.045599	ast
GLULP4	0.653212	0.000574947
AL133410.1	-0.484922	0.0151428
HMGB3P24	-0.557721	0.0133582
RP11-613M10.8	0.149575	0.0244954
RP11-3J10.4	0.259679	0.0178697
CDK2AP2P2	-0.583256	0.00758152
RP11-262H14.7	-0.682115	0.0251651
MIR4477A	-0.412641	0.0141604
AL591479.1	-0.39361	0.0124247
PTAR1	0.256323	0.0498722	ast
SMC5-AS1	0.260333	0.0337657
TRPM3	0.308042	0.0392711	ast
RPSAP9	-0.308409	0.040918
PSAT1	0.27945	0.0243421
TLE1	0.200803	0.0475172
RP11-575L7.8	0.240731	0.00944386
AGTPBP1	-0.276672	0.0310146	oli
GOLM1	0.157241	0.014717
S1PR3	0.427619	0.016682	end
RP11-82L18.4	0.413391	0.0457592
SPTLC1	0.238859	0.0149197
OGN	1.12692	0.0372407	end
BICD2	0.130563	0.0299751
PTPDC1	-0.260717	0.048887	oli
ZNF169	-0.218911	0.0086253
FANCC	0.338955	0.0124016
PTCH1	0.259338	0.0188061	ast
HSD17B3	-0.595653	0.0456036	oli
CTSV	-0.616798	0.00945815	end
TDRD7	0.154091	0.0297979
RP11-35N6.6	-0.465479	0.0368535
BAAT	-0.387955	0.0350828
ALDOB	0.421404	0.0118787
FKTN	-0.220998	0.00426365
TMEM245	0.122682	0.00848126
KIAA1958	0.261817	0.0328336
CDC26	0.157498	0.0205104
COL27A1	0.408642	0.00603465	end
TLR4	0.55575	0.0101821	mic
RP11-281A20.1	0.501769	0.0310646
MEGF9	0.259399	0.00687965
PSMD5	-0.118816	0.0247522
PSMD5-AS1	-0.547629	0.0162749
STOM	0.461444	0.00758152	end
AL161784.1	0.6601	0.00272458
LHX6	-0.365389	0.0224922	neu
RP11-498E2.8	-0.486382	0.0110622
LHX2	0.401201	0.0099816	ast
RP11-85O21.5	0.447323	0.0079982	ast
NEK6	0.346382	0.0244664	ast
FAM129B	0.309325	0.0108087	end
FPGS	-0.298513	0.0445836
RP11-203J24.8	-0.242015	0.0483443	oli
COQ4	-0.271155	0.000917707
URM1	-0.113976	0.0187728
RP11-339B21.11	-0.281928	0.00756031
MIR219-2	-0.973336	0.00597059
CERCAM	-0.686543	0.0122562	oli
LRRC8A	0.2797	0.0467849	ast
SH3GLB2	-0.161533	0.0151173
C9orf50	-0.450714	0.0358248
RP11-483H20.4	0.256015	0.0259512
LAMC3	-0.296192	0.0309375
RAPGEF1	0.212657	0.0315976
REXO4	0.150008	0.0441621
RXRA	0.311259	0.00576165
PPP1R26	0.164389	0.0235092	ast
NACC2	0.352341	0.00318493	ast
LCN6	0.713311	0.021704
RP11-229P13.20	-0.35899	0.000950607
AL359878.1	-0.47809	0.0223531
AKR1C3	0.380026	0.0420922
ANKRD16	-0.158738	0.0149197
RBM17	0.155318	0.0399087
PFKFB3	0.307529	0.0142735
KIN	-0.153237	0.00381485
PRPF18	0.116127	0.0181795
CDNF	-0.370586	0.035393
FAM188A	-0.235337	0.000462108
VIM-AS1	0.580821	0.00724867
VIM	0.398455	0.0425847	end
RP11-124N14.3	0.586563	0.0196016
SLC39A12	0.716246	0.00193956	ast
SLC39A12-AS1	0.700968	0.00238356	ast
NEBL	0.320035	0.00972994	ast
CASC10	0.352383	0.0257235	ast
SKIDA1	-0.19903	0.0193856
RP11-573G6.6	-0.475119	0.00618198
COMMD3	-0.165033	0.00675298	oli
BMI1	0.186216	0.0335186
RP11-371A19.2	-0.450318	0.0196451
GAD2	-0.67134	0.0235092	neu
PDSS1	-0.145669	0.0440779
WAC-AS1	-0.288145	0.0102357
WAC	0.154485	0.00584062
PTCHD3P1	0.205148	0.0163974
ZNF438	0.186272	0.00309744
ZEB1	0.228176	0.011864
RP11-166N17.1	0.198592	0.031386
PARD3	0.653423	0.000204429
FZD8	0.55901	0.00899435	ast
MIR4683	0.74704	0.00427488
RP11-508N22.12	-0.26423	0.00777359
RP11-508N22.13	-0.434673	0.033619
SEPT7P9	-0.376884	0.0120626
ZNF37BP	-0.213679	0.031085
RP11-351D16.3	-0.428116	0.0236109
HNRNPF	0.22879	0.0363771
RP11-517P14.7	-0.332101	0.0332117
RP11-20J15.3	-0.458276	0.000473199
CXCL12	-0.474108	0.0139279	end
MARCH8	0.22392	0.0189199
VSTM4	0.189846	0.0265921
RP11-324H6.5	-0.307439	0.0111191
AC069547.1	-0.711938	0.00463327
ASAH2B	-0.346365	0.0141039	neu
C10orf107	-0.524241	0.0234671
SIRT1	0.185023	0.0241308
RUFY2	-0.107764	0.0336142
SLC25A16	-0.26186	0.00255781
STOX1	0.451789	0.00579325	ast
SRGN	0.516229	0.0439962	mic
SUPV3L1	-0.196538	0.0269381
TSPAN15	-0.563821	0.0190892	oli
PPA1	0.164135	0.0155813	oli
NPFFR1	0.468523	0.022766	ast
ASCC1	0.195978	0.01024
ANAPC16	0.215698	0.0340877
DDIT4	0.646092	0.00263394
RP11-442H21.2	0.675554	0.0027294
P4HA1	0.507911	0.0148965	mic
RP11-344N10.2	0.736785	0.00567163
MRPS16	-0.16576	0.00569373
DNAJC9-AS1	-0.255375	0.00527223
RP11-152N13.5	-0.306962	0.0137128
VCL	0.263365	0.0164015	end
AP3M1	0.254659	0.00567163
RP11-443A13.5	0.403952	0.0114681
RP13-39P12.3	0.165015	0.0220465
DLG5	0.263862	0.0298897
LINC00595	0.312594	0.0206407	ast
ZMIZ1	0.134584	0.0210564
RP11-137H2.6	0.273225	0.0119708
RP11-137H2.4	0.459643	0.00879678
RP11-338I21.1	0.35579	0.0141911
RGR	0.780972	0.0173182	ast
LDB3	-0.808757	0.00439383	oli
MMRN2	0.377361	0.0432998	end
FAM35A	0.275132	0.0211964
NUTM2D	-0.412043	0.0179184
RP11-57C13.3	0.601397	0.0208637
PPP1R3C	0.358634	0.037388	ast
TNKS2	0.10799	0.013819
MARCH5	0.10945	0.0311452
C10orf12	0.291712	0.0225068
EXOSC1	-0.213757	0.00088929
HPSE2	0.618697	0.0130352	ast
CHUK	0.196507	0.00597059
RP11-316M21.6	-0.279865	0.00542813
CWF19L1	-0.291652	0.00046526
C10orf2	0.209494	0.00462856
POLL	-0.239343	0.000253132	ast
NFKB2	0.324526	0.0416115
TMEM180	-0.169296	0.0272877
TRIM8	0.311616	0.00691444	ast
SFXN2	-0.345901	0.0028047
WBP1L	0.201099	0.0120837
PCGF6	-0.187026	0.0294923	oli
GSTO2	-0.332103	0.00481391	end
RP11-549L6.3	0.493827	0.0028047
SMNDC1	0.139385	0.0309605
SMC3	0.186222	0.033891
CASP7	0.569477	0.00181299
CTA-109P11.4	0.707297	0.00219812
EMX2OS	0.669728	0.00180937	ast
EMX2	0.515147	0.00334439	ast
BAG3	0.838925	0.00356957
SEC23IP	-0.16948	0.0342886
C10orf85	0.598812	0.00239779
BTBD16	-0.945519	0.0105256	oli
FAM24B	-0.274273	0.011864
METTL10	-0.229245	0.00368407
RP11-298J20.4	0.340068	0.00253406
ZRANB1	0.111505	0.045985
CTBP2	0.149413	0.0363211
RP11-383C5.3	-0.364813	0.000196296
RP11-383C5.4	-0.244496	0.00535479
RP11-223P11.2	0.302439	0.0412712
PSMD13	-0.146689	0.0224929
DRD4	-0.43713	0.0032464
PDDC1	-0.12941	0.042369
AC068580.6	0.338121	0.0185738
AC051649.6	-1.07388	0.00222371
SLC22A18	-0.287386	0.0311927
OSBPL5	-0.128389	0.0435824
MIR4687	0.367571	0.0196637
TRIM5	0.409307	0.0174587
RP11-732A19.8	0.266179	0.011017
TPP1	0.283213	0.00782276	ast
RP11-732A19.9	0.660223	0.00203377
ST5	0.162559	0.0282339
NRIP3	-0.367567	0.0462382	neu
TMEM41B	-0.142563	0.0149282
ZNF143	0.227699	0.0019024	mic
SWAP70	0.333004	0.00222371	mic
SBF2-AS1	0.180411	0.00462558
SBF2	0.172053	0.0324216
AMPD3	-0.313814	0.0248931	oli
MRVI1-AS1	0.483597	0.00614686	ast
CTR9	0.147286	0.00173503	end
EIF4G2	0.140101	0.0026791
ZBED5	-0.119207	0.00763808
GALNT18	0.247073	0.0154904	end
USP47	0.144288	0.0127747
DKK3	0.205651	0.0440359	ast
PARVA	0.360104	0.00133511
TEAD1	0.416662	0.000505902
ARNTL	0.239216	0.029903
RP11-21L19.1	0.621134	0.0138145
PDE3B	0.23992	0.0432574	mic
PLEKHA7	0.287339	0.0322123	ast
OR7E14P	0.532685	0.00179783
KCNJ11	0.240607	0.042088
RP1-59M18.2	0.229498	0.0121182
SVIP	-0.194445	0.00301311
BBOX1	0.458793	0.0190154	ast
LGR4	0.332374	0.013455	ast
RP11-1033A18.1	0.597406	0.00401737
IMMP1L	-0.181167	0.011864
ELP4	0.267676	0.00513319
PAX6	0.413322	0.00521221	ast
Z83307.3	0.497772	0.00452308
QSER1	0.164007	0.0433146
PIGCP1	0.237917	0.0211473
CD59	0.331437	0.00103074
CAPRIN1	0.099908	0.0236109
CD44	0.816734	0.0277162	end
RP1-68D18.4	1.04091	0.0103294
RP11-484D2.2	0.31215	0.0242942
PRDM11	0.254008	0.0158985
RP11-430H10.4	0.623237	0.0327631
ARHGAP1	-0.209809	0.0342874
LRP4-AS1	0.896954	2.65456e-05
LRP4	0.609931	0.000196844	ast
ARFGAP2	-0.191362	0.00243915
ACP2	-0.340196	0.00613166
FAM180B	-0.443711	0.0257256
PTPRJ	0.246057	0.0180932
FOLH1	-0.683554	0.0376997	oli
TNKS1BP1	0.136057	0.0416115
RP11-872D17.8	0.392762	0.0133436
LPXN	-0.212611	0.0310146	mic
MPEG1	-0.643429	0.00316044	mic
OSBP	0.0963494	0.0118834
PATL1	0.135707	0.0331833
RP11-804A23.2	0.253657	0.00769365
CCDC86	0.167311	0.0133259
TMEM132A	0.232921	0.00847675	ast
VPS37C	0.145316	0.0155813
TMEM138	-0.127977	0.0182107
RP11-703H8.7	0.519999	0.00110778
ASRGL1	0.265296	0.0292274	ast
AHNAK	0.639214	0.00229536	end
INTS5	0.159675	0.0498601
TMEM223	-0.107342	0.0167345
SLC3A2	0.283374	0.0101821
C11orf95	0.249618	0.0159818
RCOR2	-0.273183	0.045599
PYGM	0.448451	0.033976	ast
AP001462.6	-0.261027	0.0367865
TM7SF2	-0.361058	0.00182358
RP11-867O8.5	-0.43467	0.00680616
SLC25A45	-0.468393	0.000212788
KCNK7	-0.279189	0.0118326
RELA	0.281224	0.0152773	end
RNASEH2C	0.104635	0.0384018
FIBP	-0.189995	0.0173087
DPP3	0.160753	0.0393939
CCS	-0.19909	0.00421457
RBM4	0.183254	0.0321886
RBM14-RBM4	0.209456	0.0265005
PC	0.234524	0.00116509
RAD9A	-0.282978	0.0004393
PPP1CA	-0.198037	0.000588069
CARNS1	-0.87363	0.0111132	oli
RPS6KB2	-0.222273	0.0078196
AP003419.16	-0.247118	0.00441485
TMEM134	-0.268831	0.0028499
PITPNM1	0.237619	0.030131
ALDH3B1	-0.29367	0.0391059
C11orf24	-0.270464	0.00238894
LRP5	0.293862	0.0363771
MRGPRF	0.536288	0.0157148	end
CTA-797E19.2	0.343613	0.0140325
CTD-2313N18.5	-0.244854	0.0357291
ALG1L9P	-0.318163	0.0182479	ast
RP11-849H4.2	-0.232718	0.0281158
INPPL1	0.263629	0.0205104
CLPB	0.285383	0.000549555	mic
AP000593.7	0.324784	0.00521448
P2RY2	0.525897	0.0244653
RP11-800A3.4	0.63228	0.00975928
RP11-809N8.4	0.290992	0.038924
PAAF1	-0.344684	0.00154491
ARRB1	0.27789	0.0419387	ast
RP11-7I15.3	0.320892	0.0343315
KCTD14	0.305962	0.0213216
KCTD21-AS1	0.342696	0.00392981
KCTD21	0.352148	0.000291239	ast
NARS2	0.18134	0.0056259
PRCP	0.40978	0.00239779
RP11-113K21.4	-0.2504	0.0424983
SYTL2	0.490843	0.000729488
RP11-320L11.2	0.371477	0.00686954
CHORDC1	0.405881	0.0370075
RP11-856F16.2	0.33479	0.0182107
SESN3	0.203726	0.0469763	ast
MAML2	0.357441	0.0101835
CCDC82	-0.233116	0.00838635
ARHGAP42	0.610496	0.000493787	end
TMEM133	0.487149	0.00210605
YAP1	0.690563	0.000520378	ast
RP11-864G5.3	0.823888	0.00033204
BIRC2	0.16682	0.00717888
MSANTD4	0.158163	0.0313279
RP11-144G7.2	0.240599	0.0217582
ZC3H12C	0.239096	0.00538179
HSPB2	0.305372	0.00942677
HSPB2-C11orf52	0.312432	0.0498438
SDHD	0.25522	0.0103125
RPS6P16	-0.458377	0.0344867
RP11-356J5.12	0.328125	0.00381893
ZBTB16	0.514279	0.0450951
RP11-212D19.4	0.275962	0.00415564
CADM1	0.274778	0.0125348	ast
SIK3	-0.214646	0.0226003	oli
PCSK7	-0.171727	0.0453538
RNF214	-0.157876	0.04896
MPZL2	0.830878	0.0147465
PHLDB1	-0.475125	0.0311761	oli
TREH	-0.545085	0.0106168
AP002954.4	0.350795	0.0100436
DDX6	0.288074	0.0144822
BCL9L	0.188315	0.0158426
RN7SL529P	-0.452837	0.0230924
RP11-110I1.12	-0.29686	0.0266604
CCDC84	-0.264361	0.0132179
AP000758.1	0.621546	0.00229536
TECTA	-0.266944	0.0119048
BMPR1APS2	0.534825	0.0171334
HSPA8	0.456775	0.015803
TBRG1	-0.173411	0.00398011
SIAE	-0.106142	0.0226003
RP11-664I21.5	-0.366961	0.0410883
AP001007.1	-0.351475	0.0179184
FAM118B	0.233196	0.000535817	ast
FOXRED1	-0.146401	0.041459
TIRAP	-0.158294	0.0137128
RP11-712L6.7	-0.209346	0.0319923
RP11-712L6.5	-0.140457	0.0469921
ST3GAL4	-0.183591	0.0474924
RP11-480C22.1	-0.560211	0.0382828	mic
RP11-676M6.1	0.331364	0.0101821
RP11-700F16.3	0.280882	0.0452917
RP11-218M22.1	-0.278497	0.0392268
ITFG2	-0.220143	0.000967594
RAD51AP1	-0.366481	0.0161605	oli
DYRK4	-0.170944	0.0158277
TNFRSF1A	0.414372	0.0196374
CD27-AS1	-0.190195	0.00906233
TAPBPL	-0.261721	0.0133582
RP5-940J5.6	0.170405	0.0423628
PTMS	0.217208	0.0428762
C1S	0.411015	0.0417312
C1R	0.518552	0.0150078	end
RP11-113C12.4	-0.347724	0.0404217
A2ML1	0.560292	0.00694756	ast
KLRG1	0.315441	0.0332866
A2M-AS1	-0.476029	0.0019024
RP11-75L1.2	-0.204532	0.0285475
MAGOHB	-0.132225	0.0256605
PRR4	-0.196573	0.0178751
PRH1	-0.528	0.00239779
PRH2	-0.398922	0.0261659
TAS2R15	-0.407556	0.0319069
DUSP16	0.261371	0.0181982	oli
CREBL2	0.198822	0.00645779
EMP1	0.729448	0.00847675	end
RP11-284H19.1	0.638323	0.02286
RP11-424C20.2	0.675153	0.00229953
LDHB	0.198644	0.0244126	ast
RP11-59N23.1	0.383327	0.0219084
KCNJ8	0.284243	0.0189717
RP11-729I10.2	0.602022	0.0338367
SOX5	0.382452	0.00481391	ast
AC026310.1	-0.344136	0.0489104
RASSF8	0.364605	0.00951773
ITPR2	0.409787	0.0174587	mic
RP11-421F16.3	-0.269173	0.023741
TM7SF3	0.215443	0.00799081
MED21	0.162392	0.0105484
DENND5B-AS1	0.400037	0.000348542
ANO6	0.41605	0.00703543
SLC38A2	0.570914	0.000505049
TMEM106C	0.215304	0.00806588
RP1-228P16.1	-0.445224	0.040233
PRKAG1	-0.133373	0.00879807
SMARCD1	-0.127645	0.0038055
LARP4	0.149256	0.04819
ATF1	0.235538	0.0146784
METTL7A	0.440148	0.00595585
LETMD1	-0.243288	0.000791059
TFCP2	-0.185809	0.00110737
SMAGP	0.285076	0.0373684	end
SLC4A8	-0.278355	0.0485433	neu
TENC1	-0.28877	0.0373944
RP11-793H13.8	0.271177	0.00190761
ATP5G2	-0.112036	0.0142691
CBX5	0.107654	0.0160358
RDH5	-0.216607	0.0348777
GDF11	0.273914	0.0445869
TMEM198B	-0.242445	0.0434771
SMARCC2	0.145288	0.00345171
RP11-977G19.11	-0.268161	7.01841e-05
CNPY2	-0.106516	0.0174979
IL23A	-0.419448	0.0146679
RBMS2	0.353985	0.0359213	end
HSD17B6	0.38306	0.00648897	ast
TAC3	-0.780586	0.00240903	neu
LRP1	0.280318	0.0146672	ast
GLI1	0.634607	0.0252263	ast
KIF5A	0.676684	0.00115339
RP11-571M6.15	0.240931	0.0235665
CTDSP2	0.193603	0.0448811
MON2	-0.1618	0.0082992
SRGAP1	0.235414	0.0487353	mic
RP11-196H14.4	0.490638	0.0144521
XPOT	0.166038	0.00214758
MSRB3	0.298599	0.0249376
NUP107	-0.181941	0.0234422
SLC35E3	-0.25898	0.00556184
MDM2	-0.136796	0.0401112	mic
CCT2	0.137444	0.00494741
THAP2	0.241773	0.0172183
RP11-293I14.2	0.492917	0.00160441
AC073569.1	0.436488	0.0120837
ACSS3	0.420713	0.0192864	ast
RBMS2P1	0.378246	0.0288741
FGD6	0.322658	0.031106	ast
VEZT	-0.203158	0.0413527
ANKS1B	-0.164778	0.0472455	oli
ACTR6	-0.107636	0.0319219
RP11-321F8.4	-0.451268	0.0249099
MYBPC1	0.59115	0.00124204	ast
CHPT1	0.293094	0.00453688	ast
TDG	-0.276591	0.000214869
TXNRD1	0.265907	0.00556184
CHST11	0.319587	0.0311509
APPL2	0.286589	0.0122566
RP11-144F15.1	0.211571	0.0324335
RFX4	0.428777	0.0114681	ast
RP11-482D24.2	0.669343	0.000291419	ast
RP11-482D24.3	0.70985	0.000818155
CRY1	0.253853	0.00396354
RP11-797M17.1	0.505725	0.00559436
BTBD11	-0.524405	0.0069855	neu
UNG	0.332969	0.00241937	ast
ANKRD13A	-0.224993	0.0120197
PPP1CC	0.184292	0.0199815
RP11-162P23.2	0.436646	0.00892814
ALDH2	0.311721	0.0346847	ast
RP3-462E2.3	0.477676	0.0188004
RP3-462E2.5	-0.322382	0.00336022
DTX1	0.209158	0.0197923	ast
SDSL	-0.398804	0.0230972
LINC00173	-0.351022	0.0367865
HSPB8	0.369303	0.0040055
RP11-64B16.4	0.795745	0.00702308	ast
PRKAB1	-0.225665	0.000102435	mic
GATC	0.191192	0.046197
SRSF9	0.080275	0.0298988
MLEC	0.173474	0.0119072
RP11-173P15.3	0.383154	0.00094244
P2RX4	-0.219082	0.0113795	mic
KDM2B	-0.179153	0.000161611
RP11-87C12.5	-0.280971	0.0358248
RP11-512M8.5	-0.0669288	0.0185738
RSRC2	0.118938	0.0127771
KNTC1	-0.219938	0.0281984
CDK2AP1	0.233026	0.0494254
DDX55	-0.236467	0.0194375
GTF2H3	-0.152593	0.0208455
NOC4L	-0.16399	0.0496774
PXMP2	0.249572	0.0022268
RP13-672B3.2	0.272254	0.00968363
ZNF26	-0.17866	0.0290204
PSPC1	-0.150675	0.0389711
MTMR6	-0.142952	0.0142473
RP11-271M24.2	-0.804963	0.0024616
NUPL1	-0.143593	0.00279091
RASL11A	-0.273888	0.0491371
PAN3-AS1	-0.379155	0.000997076
SLC46A3	-0.154576	0.0178751
CYP51A1P2	0.568229	0.0113304
N4BP2L2	-0.172744	0.0191373
MAB21L1	0.403028	0.00274114
SPG20	0.164297	0.0361899	oli
EXOSC8	-0.213407	0.00891871
UFM1	-0.0787521	0.0499216
NHLRC3	-0.267516	0.00173503
FOXO1	0.288821	0.0179184
snoU13	0.610872	0.0293236
EPSTI1	-0.465434	0.0223199	end
CCDC122	-0.568598	0.00419382
TPT1-AS1	-0.216211	0.00766122
SLC25A30	0.175486	0.0457592
COG3	-0.114573	0.0224922
MED4	-0.128611	0.0075919
CAB39L	0.315156	0.0028499
PHF11	-0.188083	0.0391479
RP11-24B19.3	-0.23654	0.013181
DHRS12	-0.232	0.0304862
ALG11	0.242631	0.0378649
NEK3	-0.683481	0.00175811	oli
RP11-248G5.8	-0.274685	0.0205104
MRPS31P5	-0.277333	0.0181797
HNRNPA1L2	-0.183034	0.0323163
PCDH17	0.205163	0.032229
TDRD3	-0.20427	0.00720172
KLHL1	0.376533	0.00932427
FBXL3	0.200082	0.0026256
EDNRB	0.583935	0.00846886	ast
GPC5	0.459771	0.0266604	ast
SOX21	0.376638	0.0364354
CLDN10	0.464295	0.012213	ast
DNAJC3	0.266075	0.00976322
UGGT2	-0.284982	0.0102502
FARP1-AS1	0.254551	0.0202006
DOCK9-AS2	-0.445566	0.0128655
PCCA	0.149141	0.004892
EFNB2	0.219215	0.0133582
ING1	0.255219	0.0214338	end
GRTP1	0.394108	0.00187971
AL589743.1	-0.467459	0.021776
CCNB1IP1	-0.200075	0.0127696
PNP	0.370711	0.0439081
RP11-203M5.8	0.374572	0.0411907
RNASE1	-0.519923	0.0286969	oli
SUPT16H	-0.117818	0.0146679
SALL2	0.282376	0.00528055	ast
LRP10	0.348482	0.0315918
REM2	-0.361316	0.0337202
RBM23	0.161348	0.0124557
PRMT5-AS1	0.133255	0.0200272
PRMT5	0.184119	0.00472662
PPP1R3E	-0.271682	0.0241766
EFS	-0.517599	0.00387649	oli
RP11-124D2.3	-0.647454	0.000773821
CMTM5	-0.886962	0.000712351	oli
RP11-468E2.6	0.151943	0.0242007
EMC9	-0.189313	0.0233765
RP11-468E2.5	-0.218413	0.00797365
DHRS1	-0.236982	0.00346758
LTB4R	-0.31143	0.00868087
NFATC4	0.298016	0.0467205	ast
NOVA1	-0.24262	0.00494741
RP11-966I7.1	0.378664	0.0145225
PRKD1	0.299796	0.000505902	ast
STRN3	0.0894352	0.0462611
ARHGAP5	0.243091	0.0210564	ast
KIAA0391	0.18065	0.0183839
NFKBIA	0.393698	0.00263394	end
RP11-259K15.2	-0.699704	0.0227473	oli
SLC25A21-AS1	-0.397627	0.0246349
RP11-506K19.1	-0.542311	0.0467687
C14orf28	-0.218762	0.00547001
RHOQP1	0.394526	0.0325915
POLE2	-0.235865	0.0394835
ATP5S	-0.204074	0.00613166
RP11-247L20.4	-0.254604	0.00346758
RP11-247L20.3	0.378757	0.0256178
SAV1	-0.114087	0.04819	end
NIN	0.132546	0.00326574
ABHD12B	-0.204651	0.0319069
RP11-218E20.5	0.448492	0.0360234
TMX1	0.348707	0.00774787
FERMT2	0.269413	0.0426865	ast
BMP4	0.696569	0.00316044	end
ATG14	-0.171437	0.00631399
RP11-454L9.2	-0.857371	0.00878883
KTN1-AS1	-0.170485	0.0280706
TMEM260	-0.251833	0.000510032
RP11-1085N6.3	-0.279083	0.00470923
AL391152.1	0.185238	0.0191373
C14orf37	0.21776	0.0351544
PSMA3	-0.114855	0.0161605
RP11-701B16.2	-0.178919	0.0323485
HIF1A-AS1	0.441689	0.0101775
HIF1A	0.219113	0.014693	mic
RP11-618G20.1	0.422994	0.00650667
RHOJ	0.388518	0.0122098
RP11-696D21.2	0.964308	0.000542779
CTD-2302E22.2	0.255586	0.0133582
SGPP1	-0.100244	0.0462673	mic
TEX21P	-0.363359	0.0322483
PLEKHG3	-0.335098	0.0463111	oli
RP11-840I19.3	0.259496	0.00133608
GPHN	-0.178443	0.0322483	neu
PLEKHH1	-0.499139	0.0324657	oli
PIGH	-0.354035	0.00186408
RP11-1012A1.4	0.125114	0.0216453
ZFP36L1	0.392922	0.0230924
DCAF5	0.0771597	0.0360956
EXD2	0.238191	0.000328361
ZFYVE1	0.104645	0.0169973
RP5-1021I20.1	-0.813157	0.018088
RP5-1021I20.4	0.119469	0.038586
COQ6	-0.191311	0.00352515
EIF2B2	0.238801	0.00438112
RP11-950C14.3	0.257186	0.00245613
ZC2HC1C	0.175762	0.0338367
RP11-950C14.7	-0.38703	0.0473677
IRF2BPL	0.163798	0.0222583
CIPC	0.204874	0.0068469
RP11-463C8.4	0.344123	0.00577789
GSTZ1	-0.541637	0.000341793
VIPAS39	-0.109929	0.0281984
AHSA1	0.286214	0.0162138
NRXN3	-0.320054	0.0301059	neu
SPATA7	-0.242571	0.0212221	oli
PTPN21	0.210561	0.0129245
RP11-507K2.2	0.279026	0.0379305
SMEK1	0.174762	0.00843265
ATXN3	-0.0857562	0.0453538
RP11-371E8.4	0.189729	0.0118787
DICER1-AS1	-0.301121	0.0230059
CTD-2240H23.2	0.523737	0.0328426
RP11-872J21.3	-0.284434	0.0312697
PAPOLA	0.236238	0.0196374
CCDC85C	0.224035	0.0312968
RP11-688G15.3	0.201885	0.0446953
HHIPL1	0.27044	0.0189644	ast
EVL	-0.181148	0.0122973
DEGS2	-0.346255	0.00956493	end
AL157871.2	-0.250127	0.0121182
SLC25A29	-0.270931	0.00470923	ast
RP11-638I2.6	-0.228241	0.0133582
RP11-1017G21.5	-0.553924	0.0103339
RP11-1017G21.6	-0.583116	0.0127351
HSP90AA1	0.487754	0.00875609
ZNF839	-0.26087	0.000463866
CINP	-0.14435	0.00665004
TRAF3	0.192673	0.00776016
TNFAIP2	-0.333187	0.00237687
RP11-45P15.4	-0.431532	0.0119146
BTBD6	0.19263	0.00749236	end
TUBGCP5	-0.321995	0.0146208
GOLGA8I	-0.23464	0.0147467
FAN1	0.158939	0.0499961
RP11-16E12.1	-0.49961	0.00101883
RP11-16E12.2	-0.451338	0.0192325
HNRNPLP2	0.15021	0.0178697
GJD2	-0.680416	0.00352515	neu
IVD	-0.169974	0.0434291
RHOV	-0.551343	0.00651769
OIP5-AS1	-0.205424	0.022766
RTF1	-0.201566	0.0443455	neu
RPAP1	0.147902	0.00462856
ZNF106	0.248556	0.0017926
RP11-265N6.2	-0.225807	0.00227213
TP53BP1	0.181452	0.0477399
MFAP1	0.18238	0.000690369
RP11-516C1.1	0.217603	0.0105239
EIF3J	0.0651357	0.0472242
CTD-2651B20.7	-0.531017	0.00749236
RP11-96O20.4	0.351731	0.0354162
SLC24A5	-0.157391	0.037388
MYEF2	-0.13051	0.0273594
RP11-562A8.5	0.224374	0.0264482
RP11-562A8.4	0.1624	0.0411896
SPPL2A	0.366365	0.00618684
RP11-507J18.2	0.673831	0.000473199
GLDN	-0.703576	0.0226003
RP11-56B16.5	0.526049	0.00263394
RP11-56B16.4	0.405128	0.0143499
UNC13C	0.366307	0.0315419	neu
RP11-139H15.1	-0.273093	0.00316044
CNOT6LP1	0.426693	0.00732102
ZNF280D	-0.277295	0.00046526
CTD-2515H24.4	0.49543	0.00686954
RP11-30K9.5	0.328515	0.00388804
RORA	0.266241	0.0107636
LACTB	0.145455	0.0415784
DAPK2	-0.339906	0.0269168
MTFMT	-0.15917	0.0222583
RASL12	0.507612	0.0316154	end
IGDCC4	0.31259	0.0162936
VWA9	-0.16579	0.0427693
DENND4A	0.15947	0.0149888
PIAS1	0.181135	0.0182184
CLN6	-0.1647	0.00932427
UACA	-0.478092	0.00387649	end
RP11-138H8.6	-0.697401	0.0189637
LRRC49	-0.25432	0.0119393
RPP25	-0.273022	0.0340121
COMMD4	-0.284191	0.0112049
PTPN9	0.301789	0.00369501	ast
SNX33	0.45606	0.00103074	end
TSPAN3	0.105116	0.0332866
PEAK1	0.138963	0.0488529
WDR61	-0.15361	0.0262108
RP11-379K22.2	0.360325	0.00774604
RP11-379K22.3	0.259544	0.0457592
MESDC1	-0.176139	0.0158688	mic
STARD5	-0.236066	0.0233325
RP11-752G15.9	-0.690122	0.0004393
RP11-752G15.8	-0.579399	0.00352515
BTBD1	0.0835874	0.0364366
ADAMTSL3	0.587144	0.0013178
ZNF592	0.143268	0.0253338
PDE8A	-0.414406	0.0274333	oli
RP11-815J21.2	0.688208	0.00964798
RP11-158M2.2	0.46733	0.0208637
NTRK3	0.21181	0.040918
RP11-97O12.7	0.157835	0.0133259
RP11-617F23.1	-0.24531	0.0486318	ast
FURIN	0.139529	0.0427176	end
VPS33B	-0.264129	0.0093057
AC013394.2	-0.269894	0.00380705
NR2F2	0.35549	0.0144521
IGF1R	0.182663	0.0157159	end
RP11-6O2.4	0.298448	0.0309375
RP11-6O2.3	0.359076	0.00115354
MEF2A	-0.150433	0.0133602	mic
LYSMD4	-0.173048	0.0143055
RP11-66B24.8	-0.475257	0.0173452
HBA1	-0.924866	0.0475182
ITFG3	-0.197172	0.0357782
AXIN1	0.137861	0.0322483
PIGQ	-0.180515	0.0322838
CHTF18	-0.227035	0.0390711
LMF1	-0.203711	0.0331259
IFT140	0.202813	0.00572032
IGFALS	-0.450455	0.0027509
AMDHD2	-0.178608	0.0183828
PKMYT1	-0.255071	0.046011
RP11-473M20.14	-0.248586	0.0026256
AJ003147.9	-0.305869	0.0350828
ZNF75A	-0.189649	0.00318057
LA16c-306E5.3	0.172375	0.0314411
ADCY9	0.22412	0.00457194
GLIS2	0.187858	0.0492568
AC005356.1	-0.373597	0.00970073
CORO7-PAM16	-0.162427	0.0216317
CORO7	-0.266862	0.0125563
ANKS3	-0.172321	0.0361951
ROGDI	-0.191071	0.0146124
TMEM186	0.181225	0.0170063
C16orf72	0.206854	0.00352505
RP11-473I1.10	-0.189528	0.0259285
ATF7IP2	-0.234661	0.0337496	mic
SNN	0.177787	0.0431929
GSPT1	0.182079	0.00563457
RP11-1035H13.2	0.314508	0.0188944
RP11-626G11.5	-0.374803	0.041362
CTD-2349B8.1	0.442451	0.00229953
USP31	0.227509	0.0358821
IL21R-AS1	-0.442019	0.03899
XPO6	-0.149828	0.00717937
EIF3CL	0.291715	0.0219954
NUPR1	0.562573	0.0110851
SULT1A1	-0.291683	0.00912448
RP11-1348G14.4	-0.276353	0.0257256
NFATC2IP	-0.251908	0.0270861
RP11-264B17.2	-0.33125	8.78982e-05
SPNS1	-0.110843	0.0281686
RP11-264B17.3	-0.149115	0.00816725
RP11-264B17.5	-0.471489	0.00923588
SNX29P2	-0.358141	0.0477369
AC009133.15	0.14361	0.0305344
KCTD13	-0.186903	0.00909265
SEPT1	-0.270093	0.00309585
SEPT1	-0.27512	0.00554154
ZNF768	0.198909	0.0129219
ZNF747	0.218022	0.00222371
RNF40	0.11884	0.00271079
RP11-2C24.6	-0.19567	0.00774787
HSD3B7	0.320728	0.0213022
FUS	-0.149551	0.0242007
SLC5A2	-0.240153	0.011239
ORC6	-0.227265	0.0236109
ZNF423	0.442893	0.000973946
HEATR3	-0.203558	0.012878
CHD9	0.116191	0.0454482
RPGRIP1L	-0.205948	0.0265921
RP11-413H22.2	0.439856	0.00222371
NUDT21	-0.128546	0.0150192
OGFOD1	-0.135293	0.00576245
MT3	0.234287	0.0361256	ast
RSPRY1	-0.113724	0.0304862
PLLP	-0.487696	0.0346847	oli
AC009052.12	-0.162619	0.0216487
CCDC102A	0.544861	0.00521448
SLC38A7	-0.180945	0.0249099
CMTM4	0.244623	0.000381053
PDP2	0.30414	0.00652652
RP11-61A14.2	0.25603	0.0150224
CES2	-0.234604	0.0121457
RP11-361L15.4	-0.23843	0.016
EXOC3L1	-0.243936	0.0213022
LRRC29	-0.22195	0.0343812
PLEKHG4	-0.350315	0.0312011
TPPP3	-0.442405	0.0119016	oli
CTCF	0.222066	0.00449074
THAP11	0.119157	0.0282339
DUS2	-0.21014	0.00774787
PRMT7	-0.243276	0.00167974
CHTF8	0.254327	0.00481391
SNTB2	0.336935	0.000106453
RP11-343C2.9	0.173942	0.0270909
MTSS1L	0.397637	0.0026256	ast
FLJ00418	0.409143	0.00173503
ZNF23	-0.198172	0.00472662
AC010547.9	-0.198723	0.00349024
RP11-432I5.6	0.333298	0.0441655
RP11-252A24.7	-0.175317	0.0314411
RP11-77K12.1	0.2132	0.00390702
SYCE1L	-0.223281	0.0171
MIR4720	0.715442	0.000893096
RP11-391L3.1	0.400098	0.00173503
ZDHHC7	0.0958527	0.0454482
MTHFSD	-0.138453	0.0271555
RP11-482M8.3	0.382278	0.0189637
ZC3H18	0.105607	0.0435707
MVD	-0.184597	0.0224922
ACSF3	-0.136243	0.0351978
RP11-46C24.7	-0.220057	0.0397913
SPG7	-0.103208	0.0317318
FANCA	-0.310917	0.000660922
PITPNA-AS1	-0.137734	0.0358668
SMYD4	-0.110921	0.00842927
HNRNPA1P16	-0.397875	0.00103237
RP13-580F15.2	-0.453676	0.00582944
GLTPD2	-0.292273	0.0216317
ZNF232	-0.225222	0.0138685
USP6	-0.198331	0.015793	mic
RPAIN	-0.12667	0.0122098
DHX33	-0.150486	0.00667839
RP11-589P10.5	-0.362393	0.00521221
SLC16A11	-0.371631	0.0261946
PHF23	0.229005	0.00316044
SLC2A4	0.436149	0.0423554	ast
RP1-4G17.2	0.951491	0.000540964
ACAP1	-0.300665	0.0270909
RP11-104H15.7	0.50674	0.0056259
FGF11	0.361156	0.0255209
RP11-104H15.8	0.488109	0.0095254
RP11-104H15.10	0.344672	0.0311509
SENP3	0.174123	0.0420367
SNORA48	0.551078	0.0127752
FXR2	0.1212	0.0156559
TMEM88	-0.641601	0.000510032
RP11-1099M24.7	-0.236287	0.00167974
TRAPPC1	-0.129322	0.00686954
PER1	0.253064	0.00840087
[truncated: 529 more rows]

## Sheet: Fig. 1e
Trait	GeneName	Beta	SampleSize	cell
PSPvsCtrl	MOBP	-0.654484	Dx	oli
PSPvsCtrl	CLU	0.526192	Dx	ast
PSPvsCtrl	YAP1	0.690563	Dx	ast
PSPvsCtrl	KANSL1-AS1	-0.996895	Dx
CB	MOBP	-0.123414	Neuropathology	oli
CB	CLU	0.0469747	Neuropathology	ast
CB	YAP1	0.0817661	Neuropathology	ast
CB	KANSL1-AS1	-0.126958	Neuropathology
NFT	MOBP	-0.053246	Neuropathology	oli
NFT	CLU	-0.0243838	Neuropathology	ast
NFT	YAP1	-0.0054082	Neuropathology	ast
NFT	KANSL1-AS1	-0.128072	Neuropathology
TA	MOBP	-0.125851	Neuropathology	oli
TA	CLU	0.0854459	Neuropathology	ast
TA	YAP1	0.175912	Neuropathology	ast
TA	KANSL1-AS1	-0.107431	Neuropathology
TauTh	MOBP	-0.078116	Neuropathology	oli
TauTh	CLU	0.00953073	Neuropathology	ast
TauTh	YAP1	0.0928199	Neuropathology	ast
TauTh	KANSL1-AS1	-0.113851	Neuropathology
Overall	MOBP	-0.139093	Neuropathology	oli
Overall	CLU	0.0384784	Neuropathology	ast
Overall	YAP1	0.117945	Neuropathology	ast
Overall	KANSL1-AS1	-0.141766	Neuropathology

## Sheet: Fig. S1
study	Diagnosis	GeneID	median_CQN
study 1	PSP	1	-1.24416
study 1	PSP	2	4.79966
study 1	PSP	3	-0.409471
study 1	PSP	4	-1.82816
study 1	PSP	5	-1.82816
study 1	PSP	6	-1.9163
study 1	PSP	7	2.81376
study 1	PSP	8	4.16586
study 1	PSP	9	3.4163
study 1	PSP	10	2.44665
study 1	PSP	11	2.51305
study 1	PSP	12	1.96273
study 1	PSP	13	-1.15637
study 1	PSP	14	1.412
study 1	PSP	15	-0.883817
study 1	PSP	16	3.59248
study 1	PSP	17	1.19349
study 1	PSP	18	1.03988
study 1	PSP	19	2.23411
study 1	PSP	20	-2.9081
study 1	PSP	21	0.819236
study 1	PSP	22	-1.64895
study 1	PSP	23	-0.525248
study 1	PSP	24	-1.87096
study 1	PSP	25	-1.61864
study 1	PSP	26	-0.454052
study 1	PSP	27	-1.3643
study 1	PSP	28	-1.43415
study 1	PSP	29	0.222749
study 1	PSP	30	-1.82816
study 1	PSP	31	14.4191
study 1	PSP	32	15.0576
study 1	PSP	33	16.4937
study 1	PSP	34	14.9707
study 1	PSP	35	14.2018
study 1	PSP	36	15.7758
study 1	PSP	37	15.2517
study 1	PSP	38	-1.56246
study 1	PSP	39	-1.53486
study 1	PSP	40	1.94905
study 1	PSP	41	1.62202
study 1	PSP	42	-1.28285
study 1	PSP	43	2.22421
study 1	PSP	44	-0.541953
study 1	PSP	45	3.30389
study 1	PSP	46	3.45342
study 1	PSP	47	2.65918
study 1	PSP	48	0.30251
study 1	PSP	49	1.15461
study 1	PSP	50	1.16183
study 1	PSP	51	4.22353
study 1	PSP	52	5.33971
study 1	PSP	53	1.9365
study 1	PSP	54	0.862457
study 1	PSP	55	-1.04527
study 1	PSP	56	0.83098
study 1	PSP	57	0.341396
study 1	PSP	58	0.55804
study 1	PSP	59	1.28195
study 1	PSP	60	5.86879
study 1	PSP	61	2.54058
study 1	PSP	62	6.73815
study 1	PSP	63	4.84662
study 1	PSP	64	-1.04527
study 1	PSP	65	-0.148311
study 1	PSP	66	3.6175
study 1	PSP	67	7.59114
study 1	PSP	68	1.59194
study 1	PSP	69	2.20251
study 1	PSP	70	7.86773
study 1	PSP	71	6.65229
study 1	PSP	72	7.74532
study 1	PSP	73	5.33896
study 1	PSP	74	3.94125
study 1	PSP	75	-1.3643
study 1	PSP	76	4.51301
study 1	PSP	77	-2.34283
study 1	PSP	78	-1.96357
study 1	PSP	79	-1.78823
study 1	PSP	80	-1.87096
study 1	PSP	81	-2.06812
study 1	PSP	82	-3.87633
study 1	PSP	83	-2.9081
study 1	PSP	84	3.71102
study 1	PSP	85	3.2028
study 1	PSP	86	7.27289
study 1	PSP	87	6.16785
study 1	PSP	88	3.01221
study 1	PSP	89	2.20933
study 1	PSP	90	6.17454
study 1	PSP	91	4.7551
study 1	PSP	92	5.42457
study 1	PSP	93	7.87425
study 1	PSP	94	5.82489
study 1	PSP	95	6.41004
study 1	PSP	96	6.67829
study 1	PSP	97	7.25898
study 1	PSP	98	2.54124
study 1	PSP	99	8.90698
study 1	PSP	100	6.18397
study 1	PSP	101	9.14326
study 1	PSP	102	0.492911
study 1	PSP	103	7.36191
study 1	PSP	104	6.58609
study 1	PSP	105	7.86169
study 1	PSP	106	3.70462
study 1	PSP	107	6.12496
study 1	PSP	108	7.00645
study 1	PSP	109	3.89621
study 1	PSP	110	8.17494
study 1	PSP	111	3.18705
study 1	PSP	112	7.15949
study 1	PSP	113	4.08018
study 1	PSP	114	4.65756
study 1	PSP	115	5.94212
study 1	PSP	116	7.79936
study 1	PSP	117	7.48326
study 1	PSP	118	5.9143
study 1	PSP	119	2.66233
study 1	PSP	120	-1.75048
study 1	PSP	121	7.17414
study 1	PSP	122	7.1558
study 1	PSP	123	6.70277
study 1	PSP	124	1.62328
study 1	PSP	125	6.37736
study 1	PSP	126	8.62602
study 1	PSP	127	7.23978
study 1	PSP	128	3.79988
study 1	PSP	129	3.42413
study 1	PSP	130	-0.137404
study 1	PSP	131	5.14473
study 1	PSP	132	5.80575
study 1	PSP	133	4.90229
study 1	PSP	134	4.6253
study 1	PSP	135	6.01187
study 1	PSP	136	9.80977
study 1	PSP	137	3.80323
study 1	PSP	138	2.0269
study 1	PSP	139	3.36652
study 1	PSP	140	2.16478
study 1	PSP	141	3.77234
study 1	PSP	142	8.54225
study 1	PSP	143	-2.01575
study 1	PSP	144	7.41777
study 1	PSP	145	4.36272
study 1	PSP	146	4.99957
study 1	PSP	147	6.24005
study 1	PSP	148	4.02233
study 1	PSP	149	1.41637
study 1	PSP	150	2.05674
study 1	PSP	151	0.786504
study 1	PSP	152	7.14143
study 1	PSP	153	3.24025
study 1	PSP	154	2.10972
study 1	PSP	155	2.93637
study 1	PSP	156	4.10728
study 1	PSP	157	3.85089
study 1	PSP	158	6.33371
study 1	PSP	159	1.0063
study 1	PSP	160	1.34545
study 1	PSP	161	3.19608
study 1	PSP	162	7.6157
study 1	PSP	163	7.43317
study 1	PSP	164	5.31763
study 1	PSP	165	2.70086
study 1	PSP	166	2.91332
study 1	PSP	167	5.20149
study 1	PSP	168	4.68921
study 1	PSP	169	5.69943
study 1	PSP	170	2.05866
study 1	PSP	171	4.34283
study 1	PSP	172	0.218874
study 1	PSP	173	2.30685
study 1	PSP	174	7.91079
study 1	PSP	175	5.57728
study 1	PSP	176	1.25466
study 1	PSP	177	1.16015
study 1	PSP	178	-2.01575
study 1	PSP	179	-1.96357
study 1	PSP	180	-2.42853
study 1	PSP	181	5.57677
study 1	PSP	182	5.37131
study 1	PSP	183	4.25659
study 1	PSP	184	-1.04527
study 1	PSP	185	0.107757
study 1	PSP	186	1.68798
study 1	PSP	187	0.272773
study 1	PSP	188	2.62047
study 1	PSP	189	-1.9163
study 1	PSP	190	5.20124
study 1	PSP	191	9.42539
study 1	PSP	192	4.34862
study 1	PSP	193	1.33752
study 1	PSP	194	-1.87096
study 1	PSP	195	-0.961892
study 1	PSP	196	5.19468
study 1	PSP	197	-0.825284
study 1	PSP	198	2.93582
study 1	PSP	199	7.709
study 1	PSP	200	0.606949
study 1	PSP	201	6.46382
study 1	PSP	202	5.82218
study 1	PSP	203	4.92863
study 1	PSP	204	2.976
study 1	PSP	205	5.13353
study 1	PSP	206	-0.0993843
study 1	PSP	207	0.00700165
study 1	PSP	208	0.250155
study 1	PSP	209	-1.78823
study 1	PSP	210	-2.01575
study 1	PSP	211	-1.71583
study 1	PSP	212	5.81945
study 1	PSP	213	-1.68138
study 1	PSP	214	-2.19227
study 1	PSP	215	-1.64895
study 1	PSP	216	-1.5896
study 1	PSP	217	-1.28285
study 1	PSP	218	-1.56246
study 1	PSP	219	3.81074
study 1	PSP	220	-1.32352
study 1	PSP	221	8.37576
study 1	PSP	222	7.10804
study 1	PSP	223	7.92743
study 1	PSP	224	8.63782
study 1	PSP	225	4.28328
study 1	PSP	226	4.06315
study 1	PSP	227	7.1836
study 1	PSP	228	-1.61864
study 1	PSP	229	-1.45841
study 1	PSP	230	5.30007
study 1	PSP	231	7.36989
study 1	PSP	232	2.47692
study 1	PSP	233	-3.57629
study 1	PSP	234	3.58379
study 1	PSP	235	-1.96357
study 1	PSP	236	-1.82816
study 1	PSP	237	6.30979
study 1	PSP	238	6.19246
study 1	PSP	239	5.32765
study 1	PSP	240	-0.961892
study 1	PSP	241	2.15255
study 1	PSP	242	-0.509101
study 1	PSP	243	4.71068
study 1	PSP	244	6.84381
study 1	PSP	245	5.65473
study 1	PSP	246	6.61267
study 1	PSP	247	6.74195
study 1	PSP	248	-2.01575
study 1	PSP	249	-1.50811
study 1	PSP	250	2.89276
study 1	PSP	251	7.02862
study 1	PSP	252	-0.639203
study 1	PSP	253	-1.34419
study 1	PSP	254	-1.50811
study 1	PSP	255	0.376577
study 1	PSP	256	-1.18992
study 1	PSP	257	-0.576171
study 1	PSP	258	3.42739
study 1	PSP	259	2.35684
study 1	PSP	260	3.16275
study 1	PSP	261	8.73663
study 1	PSP	262	4.96209
study 1	PSP	263	6.20842
study 1	PSP	264	6.05214
study 1	PSP	265	6.38714
study 1	PSP	266	-2.12627
study 1	PSP	267	-1.68138
study 1	PSP	268	10.1439
study 1	PSP	269	0.112383
study 1	PSP	270	6.6693
study 1	PSP	271	0.700167
study 1	PSP	272	-1.68138
study 1	PSP	273	-1.96357
study 1	PSP	274	-1.78823
study 1	PSP	275	-1.56246
study 1	PSP	276	-1.9163
study 1	PSP	277	-1.87096
study 1	PSP	278	5.78856
study 1	PSP	279	-0.525248
study 1	PSP	280	7.29832
study 1	PSP	281	2.20675
study 1	PSP	282	1.73498
study 1	PSP	283	0.480194
study 1	PSP	284	-0.780599
study 1	PSP	285	0.30251
study 1	PSP	286	-1.04527
study 1	PSP	287	-0.306336
study 1	PSP	288	0.294993
study 1	PSP	289	-1.41067
study 1	PSP	290	10.5966
study 1	PSP	291	1.25629
study 1	PSP	292	2.91952
study 1	PSP	293	-1.38759
study 1	PSP	294	-1.43415
study 1	PSP	295	-0.165607
study 1	PSP	296	-1.43415
study 1	PSP	297	-2.5232
study 1	PSP	298	-1.78823
study 1	PSP	299	-2.42853
study 1	PSP	300	4.59636
study 1	PSP	301	-1.45841
study 1	PSP	302	0.984207
study 1	PSP	303	-0.104824
study 1	PSP	304	1.91521
study 1	PSP	305	2.24401
study 1	PSP	306	5.44451
study 1	PSP	307	-0.803072
study 1	PSP	308	5.09767
study 1	PSP	309	-1.68138
study 1	PSP	310	-1.71583
study 1	PSP	311	6.37386
study 1	PSP	312	2.06705
study 1	PSP	313	4.72404
study 1	PSP	314	6.1385
study 1	PSP	315	-1.78823
study 1	PSP	316	-1.45841
study 1	PSP	317	1.05897
study 1	PSP	318	9.73761
study 1	PSP	319	-0.639203
study 1	PSP	320	7.1067
study 1	PSP	321	8.2962
study 1	PSP	322	7.21844
study 1	PSP	323	1.77396
study 1	PSP	324	5.16693
study 1	PSP	325	1.00239
study 1	PSP	326	-0.648627
study 1	PSP	327	6.09696
study 1	PSP	328	6.04958
study 1	PSP	329	-1.45841
study 1	PSP	330	6.26609
study 1	PSP	331	-0.961892
study 1	PSP	332	-0.747984
study 1	PSP	333	1.32184
study 1	PSP	334	8.85538
study 1	PSP	335	-1.45841
study 1	PSP	336	0.458537
study 1	PSP	337	5.29377
study 1	PSP	338	3.39249
study 1	PSP	339	7.68088
study 1	PSP	340	0.250155
study 1	PSP	341	5.8187
study 1	PSP	342	6.36646
study 1	PSP	343	6.45739
study 1	PSP	344	6.71137
study 1	PSP	345	6.99863
study 1	PSP	346	6.74943
study 1	PSP	347	-0.0780838
study 1	PSP	348	1.08689
study 1	PSP	349	0.986109
study 1	PSP	350	-2.34283
study 1	PSP	351	-0.388223
study 1	PSP	352	-1.61864
study 1	PSP	353	-1.38759
study 1	PSP	354	8.43186
study 1	PSP	355	3.69006
study 1	PSP	356	7.71161
study 1	PSP	357	7.95501
study 1	PSP	358	6.61157
study 1	PSP	359	6.35241
study 1	PSP	360	4.71935
study 1	PSP	361	6.10863
study 1	PSP	362	4.45845
study 1	PSP	363	-1.03101
study 1	PSP	364	-1.20718
study 1	PSP	365	1.06109
study 1	PSP	366	-0.935208
study 1	PSP	367	-0.883817
study 1	PSP	368	4.79911
study 1	PSP	369	0.7232
study 1	PSP	370	-1.5896
study 1	PSP	371	3.9887
study 1	PSP	372	-1.68138
study 1	PSP	373	10.187
study 1	PSP	374	8.83239
study 1	PSP	375	6.18885
study 1	PSP	376	5.61077
study 1	PSP	377	2.80124
study 1	PSP	378	5.6746
study 1	PSP	379	3.33397
study 1	PSP	380	-2.63148
study 1	PSP	381	5.01836
study 1	PSP	382	7.00016
study 1	PSP	383	5.99123
study 1	PSP	384	4.61745
study 1	PSP	385	-0.0993843
study 1	PSP	386	-1.32352
study 1	PSP	387	-0.21878
study 1	PSP	388	-0.859337
study 1	PSP	389	6.51986
study 1	PSP	390	6.47969
study 1	PSP	391	8.26221
study 1	PSP	392	-1.38759
study 1	PSP	393	6.30251
study 1	PSP	394	1.43649
study 1	PSP	395	-1.68138
study 1	PSP	396	-2.12627
study 1	PSP	397	-1.3643
study 1	PSP	398	4.96968
study 1	PSP	399	-0.758954
study 1	PSP	400	-1.53486
study 1	PSP	401	-1.45841
study 1	PSP	402	6.68653
study 1	PSP	403	2.20592
study 1	PSP	404	0.668701
study 1	PSP	405	6.676
study 1	PSP	406	-0.159664
study 1	PSP	407	1.66151
study 1	PSP	408	-2.12627
study 1	PSP	409	-1.50811
study 1	PSP	410	-3.65315
study 1	PSP	411	-3.17744
study 1	PSP	412	-2.5232
study 1	PSP	413	-2.2633
study 1	PSP	414	-1.68138
study 1	PSP	415	-2.34283
study 1	PSP	416	-2.63148
study 1	PSP	417	-2.06812
study 1	PSP	418	-2.19227
study 1	PSP	419	-2.01575
study 1	PSP	420	-2.5232
study 1	PSP	421	-2.19227
study 1	PSP	422	-2.01575
study 1	PSP	423	-2.5232
study 1	PSP	424	-2.2633
study 1	PSP	425	1.37554
study 1	PSP	426	-0.242587
study 1	PSP	427	-1.75048
study 1	PSP	428	4.59747
study 1	PSP	429	-1.82816
study 1	PSP	430	-1.87096
study 1	PSP	431	1.96668
study 1	PSP	432	-1.22524
study 1	PSP	433	6.76132
study 1	PSP	434	-1.45841
study 1	PSP	435	-0.727162
study 1	PSP	436	-0.359678
study 1	PSP	437	5.86955
study 1	PSP	438	-0.21878
study 1	PSP	439	6.39281
study 1	PSP	440	4.682
study 1	PSP	441	-0.439159
study 1	PSP	442	-0.395242
study 1	PSP	443	0.642161
study 1	PSP	444	-0.293258
study 1	PSP	445	0.489638
study 1	PSP	446	0.0580088
study 1	PSP	447	9.27581
study 1	PSP	448	-0.803072
study 1	PSP	449	1.73154
study 1	PSP	450	3.05387
study 1	PSP	451	4.96889
study 1	PSP	452	5.19005
study 1	PSP	453	-1.64895
study 1	PSP	454	4.27658
study 1	PSP	455	3.54239
study 1	PSP	456	0.837825
study 1	PSP	457	1.96074
study 1	PSP	458	-1.61864
study 1	PSP	459	-1.45841
study 1	PSP	460	5.06837
study 1	PSP	461	5.23269
study 1	PSP	462	-0.567076
study 1	PSP	463	9.46477
study 1	PSP	464	6.01163
study 1	PSP	465	9.00565
study 1	PSP	466	3.68848
study 1	PSP	467	2.66741
study 1	PSP	468	-2.34283
study 1	PSP	469	2.15694
study 1	PSP	470	-0.446622
study 1	PSP	471	4.94559
study 1	PSP	472	3.39901
study 1	PSP	473	4.83347
study 1	PSP	474	6.87434
study 1	PSP	475	-1.10622
study 1	PSP	476	-0.165607
study 1	PSP	477	6.17658
study 1	PSP	478	0.458537
study 1	PSP	479	-1.28285
study 1	PSP	480	-2.2633
study 1	PSP	481	5.53582
study 1	PSP	482	7.2569
study 1	PSP	483	2.54455
study 1	PSP	484	-0.948351
study 1	PSP	485	3.9242
study 1	PSP	486	-0.212911
study 1	PSP	487	6.37282
study 1	PSP	488	3.58223
study 1	PSP	489	-0.492847
study 1	PSP	490	-0.81409
study 1	PSP	491	2.84975
study 1	PSP	492	2.13126
study 1	PSP	493	2.12418
study 1	PSP	494	6.54477
study 1	PSP	495	6.24005
study 1	PSP	496	3.24025
study 1	PSP	497	5.35603
study 1	PSP	498	7.08399
study 1	PSP	499	0.882284
study 1	PSP	500	5.19494
study 1	PSP	501	5.73296
study 1	PSP	502	4.75319
study 1	PSP	503	4.67339
study 1	PSP	504	-1.0605
study 1	PSP	505	4.1937
study 1	PSP	506	3.13697
study 1	PSP	507	0.0724385
study 1	PSP	508	-0.594468
study 1	PSP	509	2.61317
study 1	PSP	510	-1.50811
study 1	PSP	511	5.37207
study 1	PSP	512	0.860107
study 1	PSP	513	5.74757
study 1	PSP	514	2.84347
study 1	PSP	515	-1.68138
study 1	PSP	516	-1.48271
study 1	PSP	517	4.87886
study 1	PSP	518	0.833233
study 1	PSP	519	5.33746
study 1	PSP	520	-1.75048
study 1	PSP	521	0.0901809
study 1	PSP	522	2.83825
study 1	PSP	523	-1.68138
study 1	PSP	524	-1.48271
study 1	PSP	525	-1.43415
study 1	PSP	526	1.0418
study 1	PSP	527	5.78262
study 1	PSP	528	5.12299
study 1	PSP	529	-1.75048
study 1	PSP	530	2.25481
study 1	PSP	531	-0.747984
study 1	PSP	532	6.16707
study 1	PSP	533	7.70384
study 1	PSP	534	8.29206
study 1	PSP	535	7.65794
study 1	PSP	536	-4.22541
study 1	PSP	537	-2.9081
study 1	PSP	538	-3.65101
study 1	PSP	539	1.50317
study 1	PSP	540	2.08332
study 1	PSP	541	-2.9081
study 1	PSP	542	8.32563
study 1	PSP	543	6.86228
study 1	PSP	544	4.28299
study 1	PSP	545	-1.30344
study 1	PSP	546	5.45127
study 1	PSP	547	-1.68138
study 1	PSP	548	-1.07547
study 1	PSP	549	-0.989472
study 1	PSP	550	7.29832
study 1	PSP	551	-1.18992
study 1	PSP	552	-0.769945
study 1	PSP	553	-2.5232
study 1	PSP	554	0.238788
study 1	PSP	555	-1.17321
study 1	PSP	556	1.72335
study 1	PSP	557	-3.2801
study 1	PSP	558	6.73615
study 1	PSP	559	8.21768
study 1	PSP	560	-1.53486
study 1	PSP	561	-1.13877
study 1	PSP	562	5.60706
study 1	PSP	563	5.72129
study 1	PSP	564	6.82265
study 1	PSP	565	0.95324
study 1	PSP	566	5.85331
study 1	PSP	567	6.25566
study 1	PSP	568	7.37425
study 1	PSP	569	3.17571
study 1	PSP	570	4.05128
study 1	PSP	571	6.27667
study 1	PSP	572	7.76088
study 1	PSP	573	0.695029
study 1	PSP	574	5.73271
study 1	PSP	575	-1.9163
study 1	PSP	576	8.6746
study 1	PSP	577	-0.961892
study 1	PSP	578	-1.15637
study 1	PSP	579	-0.935208
study 1	PSP	580	0.486518
study 1	PSP	581	9.64326
study 1	PSP	582	7.72156
study 1	PSP	583	3.60956
study 1	PSP	584	8.78276
study 1	PSP	585	3.041
study 1	PSP	586	3.04824
study 1	PSP	587	-2.34283
study 1	PSP	588	-1.61864
study 1	PSP	589	5.38708
study 1	PSP	590	-2.06812
study 1	PSP	591	-1.78823
study 1	PSP	592	-1.12271
study 1	PSP	593	4.65371
study 1	PSP	594	-2.75825
study 1	PSP	595	-4.41793
study 1	PSP	596	-1.10622
study 1	PSP	597	-1.43415
study 1	PSP	598	4.65986
study 1	PSP	599	4.14092
study 1	PSP	600	-1.71583
study 1	PSP	601	-1.34419
study 1	PSP	602	-1.32352
study 1	PSP	603	2.79363
study 1	PSP	604	-1.32352
study 1	PSP	605	12.1199
study 1	PSP	606	6.89693
study 1	PSP	607	-0.676927
study 1	PSP	608	6.10789
study 1	PSP	609	4.805
study 1	PSP	610	9.41923
study 1	PSP	611	9.43315
study 1	PSP	612	10.7731
study 1	PSP	613	8.03255
study 1	PSP	614	5.2698
study 1	PSP	615	-0.388223
study 1	PSP	616	5.86955
study 1	PSP	617	-0.115589
study 1	PSP	618	8.22351
study 1	PSP	619	10.0141
study 1	PSP	620	7.32026
study 1	PSP	621	-1.10622
study 1	PSP	622	-0.454052
study 1	PSP	623	0.179204
study 1	PSP	624	-1.03101
study 1	PSP	625	0.819236
study 1	PSP	626	1.05716
study 1	PSP	627	6.53712
study 1	PSP	628	0.730517
study 1	PSP	629	1.19182
study 1	PSP	630	0.898129
study 1	PSP	631	-1.41067
study 1	PSP	632	-1.45841
study 1	PSP	633	2.74103
study 1	PSP	634	4.62744
study 1	PSP	635	-0.630303
study 1	PSP	636	3.61556
study 1	PSP	637	-1.07547
study 1	PSP	638	6.22795
study 1	PSP	639	-1.5896
study 1	PSP	640	-0.90846
study 1	PSP	641	8.3655
study 1	PSP	642	6.21693
study 1	PSP	643	-0.737276
study 1	PSP	644	2.94963
study 1	PSP	645	3.16275
study 1	PSP	646	-1.3643
study 1	PSP	647	-2.5232
study 1	PSP	648	-1.87096
study 1	PSP	649	-2.34283
study 1	PSP	650	-1.87096
study 1	PSP	651	-0.236468
study 1	PSP	652	6.49402
study 1	PSP	653	8.82508
study 1	PSP	654	1.22794
study 1	PSP	655	0.833233
study 1	PSP	656	2.27083
study 1	PSP	657	1.70446
study 1	PSP	658	-1.56246
study 1	PSP	659	5.35751
study 1	PSP	660	1.10001
study 1	PSP	661	1.58069
study 1	PSP	662	8.13173
study 1	PSP	663	7.87189
study 1	PSP	664	8.03407
study 1	PSP	665	3.47058
study 1	PSP	666	-1.56246
study 1	PSP	667	-1.10622
study 1	PSP	668	-1.26378
study 1	PSP	669	1.12956
study 1	PSP	670	2.50597
study 1	PSP	671	-2.42853
study 1	PSP	672	1.85065
study 1	PSP	673	6.66382
study 1	PSP	674	5.19672
study 1	PSP	675	-1.43415
study 1	PSP	676	-1.75048
study 1	PSP	677	6.31292
study 1	PSP	678	-0.21878
study 1	PSP	679	-0.676927
study 1	PSP	680	-0.883817
study 1	PSP	681	3.42145
study 1	PSP	682	4.07692
study 1	PSP	683	4.72731
study 1	PSP	684	7.25553
study 1	PSP	685	6.10789
study 1	PSP	686	5.91353
study 1	PSP	687	3.84876
study 1	PSP	688	0.81457
study 1	PSP	689	4.41918
study 1	PSP	690	-0.154136
study 1	PSP	691	5.89376
study 1	PSP	692	-2.5232
study 1	PSP	693	0.816974
study 1	PSP	694	7.80935
study 1	PSP	695	-1.12271
study 1	PSP	696	-2.01575
study 1	PSP	697	10.5447
study 1	PSP	698	1.6856
study 1	PSP	699	0.525493
study 1	PSP	700	6.09389
study 1	PSP	701	6.80815
study 1	PSP	702	9.69433
study 1	PSP	703	7.18831
study 1	PSP	704	4.83023
study 1	PSP	705	5.01569
study 1	PSP	706	6.06411
study 1	PSP	707	-2.42853
study 1	PSP	708	-1.5896
study 1	PSP	709	-0.847163
study 1	PSP	710	-1.48271
study 1	PSP	711	-1.68138
study 1	PSP	712	-1.53486
study 1	PSP	713	8.88367
study 1	PSP	714	6.46732
study 1	PSP	715	-1.82816
study 1	PSP	716	-1.56246
study 1	PSP	717	-3.66464
study 1	PSP	718	-1.64895
study 1	PSP	719	-2.06812
study 1	PSP	720	1.76043
study 1	PSP	721	-1.38759
study 1	PSP	722	-1.3643
study 1	PSP	723	-1.53486
study 1	PSP	724	-0.976137
study 1	PSP	725	4.93321
study 1	PSP	726	7.36191
study 1	PSP	727	3.42325
study 1	PSP	728	-1.82816
study 1	PSP	729	3.71183
study 1	PSP	730	0.584379
study 1	PSP	731	-1.41067
study 1	PSP	732	-1.43415
study 1	PSP	733	6.47129
study 1	PSP	734	-0.492847
study 1	PSP	735	8.72731
study 1	PSP	736	-1.17321
study 1	PSP	737	0.718177
study 1	PSP	738	-1.78823
study 1	PSP	739	-2.9081
study 1	PSP	740	-1.64895
study 1	PSP	741	-1.75048
study 1	PSP	742	-1.53486
study 1	PSP	743	7.00393
study 1	PSP	744	7.39494
study 1	PSP	745	3.18487
study 1	PSP	746	2.53848
study 1	PSP	747	2.30452
study 1	PSP	748	0.9067
study 1	PSP	749	3.7285
study 1	PSP	750	8.22351
study 1	PSP	751	-0.758954
study 1	PSP	752	-0.716823
study 1	PSP	753	4.71229
study 1	PSP	754	1.6856
study 1	PSP	755	-2.01575
study 1	PSP	756	6.69599
study 1	PSP	757	4.9297
study 1	PSP	758	2.12147
study 1	PSP	759	5.76453
study 1	PSP	760	-0.338934
study 1	PSP	761	7.50196
study 1	PSP	762	8.23362
study 1	PSP	763	8.49371
study 1	PSP	764	7.29515
study 1	PSP	765	4.38969
study 1	PSP	766	8.66001
study 1	PSP	767	6.88486
study 1	PSP	768	5.12632
study 1	PSP	769	5.52238
study 1	PSP	770	-0.791786
study 1	PSP	771	10.0996
study 1	PSP	772	0.880257
study 1	PSP	773	0.202481
study 1	PSP	774	8.63627
study 1	PSP	775	-1.53486
study 1	PSP	776	4.65959
study 1	PSP	777	-1.32352
study 1	PSP	778	-1.53486
study 1	PSP	779	-1.64895
study 1	PSP	780	6.53519
study 1	PSP	781	-1.45841
study 1	PSP	782	-0.883817
study 1	PSP	783	-1.9163
study 1	PSP	784	5.21923
study 1	PSP	785	4.5553
study 1	PSP	786	5.68679
study 1	PSP	787	6.37333
study 1	PSP	788	3.40988
study 1	PSP	789	-2.19227
study 1	PSP	790	2.39036
study 1	PSP	791	5.35551
study 1	PSP	792	1.23794
study 1	PSP	793	9.0596
study 1	PSP	794	6.41673
study 1	PSP	795	5.21037
study 1	PSP	796	-3.7983
study 1	PSP	797	-1.53486
study 1	PSP	798	-1.71583
study 1	PSP	799	-2.2633
study 1	PSP	800	-2.5232
study 1	PSP	801	5.39889
study 1	PSP	802	0.416849
study 1	PSP	803	2.77532
study 1	PSP	804	8.98994
study 1	PSP	805	-1.87096
study 1	PSP	806	4.4728
study 1	PSP	807	-0.516797
study 1	PSP	808	-1.78823
study 1	PSP	809	-1.53486
study 1	PSP	810	-1.71583
study 1	PSP	811	0.355585
study 1	PSP	812	6.13749
study 1	PSP	813	-0.509101
study 1	PSP	814	5.57578
study 1	PSP	815	-0.469412
study 1	PSP	816	5.6163
study 1	PSP	817	2.08983
study 1	PSP	818	6.8277
study 1	PSP	819	6.56082
study 1	PSP	820	5.92607
study 1	PSP	821	9.06848
study 1	PSP	822	-1.9163
study 1	PSP	823	2.15952
study 1	PSP	824	-0.603273
study 1	PSP	825	-1.18992
study 1	PSP	826	-0.707171
study 1	PSP	827	7.69185
study 1	PSP	828	2.3758
study 1	PSP	829	5.77344
study 1	PSP	830	-1.96357
study 1	PSP	831	1.60306
study 1	PSP	832	4.42437
study 1	PSP	833	-1.3643
study 1	PSP	834	-1.82816
study 1	PSP	835	7.07975
study 1	PSP	836	-1.04527
study 1	PSP	837	4.53372
study 1	PSP	838	6.37736
study 1	PSP	839	1.10001
study 1	PSP	840	2.48768
study 1	PSP	841	2.28531
study 1	PSP	842	4.67869
study 1	PSP	843	1.6856
study 1	PSP	844	-0.0626909
study 1	PSP	845	0.642161
study 1	PSP	846	3.70156
study 1	PSP	847	7.54223
study 1	PSP	848	-0.38091
study 1	PSP	849	4.39265
study 1	PSP	850	6.53102
study 1	PSP	851	4.59523
study 1	PSP	852	4.73311
study 1	PSP	853	0.994628
study 1	PSP	854	9.1783
study 1	PSP	855	1.58437
study 1	PSP	856	-1.43415
study 1	PSP	857	-1.96357
study 1	PSP	858	-1.28285
study 1	PSP	859	5.15142
study 1	PSP	860	1.08492
study 1	PSP	861	-0.758954
study 1	PSP	862	8.18417
study 1	PSP	863	1.18644
study 1	PSP	864	3.75417
study 1	PSP	865	-1.01642
study 1	PSP	866	7.58314
study 1	PSP	867	-0.469412
study 1	PSP	868	7.12657
study 1	PSP	869	4.11118
study 1	PSP	870	8.34783
study 1	PSP	871	1.50317
study 1	PSP	872	3.39901
study 1	PSP	873	5.10541
study 1	PSP	874	5.44624
study 1	PSP	875	0.483231
study 1	PSP	876	-0.332089
study 1	PSP	877	7.14376
study 1	PSP	878	-0.989472
study 1	PSP	879	0.373333
study 1	PSP	880	-1.15637
study 1	PSP	881	-1.24416
study 1	PSP	882	2.94903
study 1	PSP	883	8.86665
study 1	PSP	884	7.17215
study 1	PSP	885	9.16731
study 1	PSP	886	9.2934
study 1	PSP	887	3.74794
study 1	PSP	888	0.516952
study 1	PSP	889	5.38006
study 1	PSP	890	6.4681
study 1	PSP	891	5.43629
study 1	PSP	892	-1.28285
study 1	PSP	893	-0.0470545
study 1	PSP	894	0.112383
study 1	PSP	895	4.87025
study 1	PSP	896	5.69448
study 1	PSP	897	3.03533
study 1	PSP	898	-0.87124
study 1	PSP	899	0.578162
study 1	PSP	900	5.38584
study 1	PSP	901	5.12657
study 1	PSP	902	3.9475
study 1	PSP	903	6.57132
study 1	PSP	904	1.62079
study 1	PSP	905	3.09704
study 1	PSP	906	1.8053
study 1	PSP	907	4.15308
study 1	PSP	908	-0.825284
study 1	PSP	909	7.0147
study 1	PSP	910	4.23628
study 1	PSP	911	6.51463
study 1	PSP	912	5.94459
study 1	PSP	913	-0.791786
study 1	PSP	914	4.81306
study 1	PSP	915	3.28515
study 1	PSP	916	-1.50811
study 1	PSP	917	4.34609
study 1	PSP	918	0.0256352
study 1	PSP	919	8.19353
study 1	PSP	920	2.15519
study 1	PSP	921	5.52263
study 1	PSP	922	0.733064
study 1	PSP	923	6.07171
study 1	PSP	924	-0.676927
study 1	PSP	925	-2.19227
study 1	PSP	926	-1.87096
study 1	PSP	927	-1.61864
study 1	PSP	928	-1.9163
study 1	PSP	929	-1.68138
study 1	PSP	930	-1.61864
study 1	PSP	931	-1.68138
study 1	PSP	932	1.47434
study 1	PSP	933	2.00717
study 1	PSP	934	7.09344
study 1	PSP	935	-0.769945
study 1	PSP	936	-1.3643
study 1	PSP	937	1.49358
study 1	PSP	938	-1.68138
study 1	PSP	939	-2.2633
study 1	PSP	940	8.59743
study 1	PSP	941	7.53097
study 1	PSP	942	1.49498
study 1	PSP	943	0.81457
study 1	PSP	944	-0.803072
study 1	PSP	945	-0.325413
study 1	PSP	946	-0.859337
study 1	PSP	947	1.04754
study 1	PSP	948	5.10771
study 1	PSP	949	5.21949
study 1	PSP	950	2.6796
study 1	PSP	951	9.09666
study 1	PSP	952	8.08381
study 1	PSP	953	9.52085
study 1	PSP	954	0.83098
study 1	PSP	955	1.4178
study 1	PSP	956	-1.75048
study 1	PSP	957	-1.45841
study 1	PSP	958	-2.19227
study 1	PSP	959	-2.9081
study 1	PSP	960	-1.82816
study 1	PSP	961	4.57854
study 1	PSP	962	4.0072
study 1	PSP	963	8.01961
study 1	PSP	964	5.77444
study 1	PSP	965	4.83614
study 1	PSP	966	6.24504
study 1	PSP	967	8.09785
study 1	PSP	968	-0.825284
study 1	PSP	969	0.665886
study 1	PSP	970	-0.0993843
study 1	PSP	971	5.11409
study 1	PSP	972	2.54255
study 1	PSP	973	8.75033
study 1	PSP	974	1.88245
study 1	PSP	975	2.32815
study 1	PSP	976	7.76992
study 1	PSP	977	2.42774
study 1	PSP	978	5.14525
study 1	PSP	979	-0.603273
study 1	PSP	980	6.79193
study 1	PSP	981	7.98265
study 1	PSP	982	6.91917
study 1	PSP	983	5.32891
study 1	PSP	984	5.29451
study 1	PSP	985	4.62663
study 1	PSP	986	3.66044
study 1	PSP	987	4.52649
study 1	PSP	988	9.31267
study 1	PSP	989	4.58305
study 1	PSP	990	4.62222
study 1	PSP	991	-1.15637
study 1	PSP	992	6.55334
study 1	PSP	993	10.3144
study 1	PSP	994	1.13126
study 1	PSP	995	4.7902
study 1	PSP	996	5.00919
study 1	PSP	997	7.53984
study 1	PSP	998	-0.611971
study 1	PSP	999	-1.48271
study 1	PSP	1000	-1.71583
study 1	PSP	1001	-1.61864
study 1	PSP	1002	3.80063
study 1	PSP	1003	3.28654
study 1	PSP	1004	3.80932
study 1	PSP	1005	5.65896
study 1	PSP	1006	1.77175
study 1	PSP	1007	7.21262
study 1	PSP	1008	7.25056
study 1	PSP	1009	-1.48271
study 1	PSP	1010	6.35744
study 1	PSP	1011	7.01814
study 1	PSP	1012	4.98495
study 1	PSP	1013	6.26267
study 1	PSP	1014	9.52254
study 1	PSP	1015	8.51085
study 1	PSP	1016	-0.989472
study 1	PSP	1017	5.96986
study 1	PSP	1018	-0.332089
study 1	PSP	1019	0.021184
study 1	PSP	1020	0.702781
study 1	PSP	1021	3.55337
study 1	PSP	1022	6.36567
study 1	PSP	1023	5.13685
study 1	PSP	1024	5.07889
study 1	PSP	1025	6.73124
study 1	PSP	1026	2.29668
study 1	PSP	1027	8.17547
study 1	PSP	1028	0.337927
study 1	PSP	1029	4.05985
study 1	PSP	1030	7.12327
study 1	PSP	1031	5.7784
study 1	PSP	1032	2.04385
study 1	PSP	1033	0.316973
study 1	PSP	1034	-3.23983
study 1	PSP	1035	2.62505
study 1	PSP	1036	1.03602
study 1	PSP	1037	3.64566
study 1	PSP	1038	-2.12627
study 1	PSP	1039	-2.06812
study 1	PSP	1040	-1.9163
study 1	PSP	1041	-1.50811
study 1	PSP	1042	0.242701
study 1	PSP	1043	-1.18992
study 1	PSP	1044	-1.5896
study 1	PSP	1045	-1.3643
study 1	PSP	1046	5.44953
study 1	PSP	1047	3.46796
study 1	PSP	1048	-1.45841
study 1	PSP	1049	-0.611971
study 1	PSP	1050	-1.17321
study 1	PSP	1051	1.81868
study 1	PSP	1052	5.12071
study 1	PSP	1053	4.31743
study 1	PSP	1054	7.70009
study 1	PSP	1055	-1.0605
study 1	PSP	1056	3.37317
study 1	PSP	1057	5.74982
study 1	PSP	1058	6.6732
study 1	PSP	1059	5.21367
study 1	PSP	1060	-1.64895
study 1	PSP	1061	4.01432
study 1	PSP	1062	2.18382
study 1	PSP	1063	8.22713
study 1	PSP	1064	-1.41067
study 1	PSP	1065	-1.17321
study 1	PSP	1066	6.39145
study 1	PSP	1067	-1.15637
study 1	PSP	1068	-0.989472
study 1	PSP	1069	4.2335
study 1	PSP	1070	3.79665
study 1	PSP	1071	-0.576171
study 1	PSP	1072	6.85007
study 1	PSP	1073	-0.716823
study 1	PSP	1074	9.86586
study 1	PSP	1075	4.04405
study 1	PSP	1076	4.92946
study 1	PSP	1077	8.47731
study 1	PSP	1078	-1.75048
study 1	PSP	1079	8.12189
study 1	PSP	1080	1.08874
study 1	PSP	1081	2.36902
study 1	PSP	1082	5.51101
study 1	PSP	1083	5.85305
study 1	PSP	1084	-1.41067
study 1	PSP	1085	5.07835
study 1	PSP	1086	5.06212
study 1	PSP	1087	3.3898
study 1	PSP	1088	0.359081
study 1	PSP	1089	3.28017
study 1	PSP	1090	7.5082
study 1	PSP	1091	2.1259
study 1	PSP	1092	7.3798
study 1	PSP	1093	8.44202
study 1	PSP	1094	-1.68138
study 1	PSP	1095	7.71034
study 1	PSP	1096	-0.525248
study 1	PSP	1097	4.66706
study 1	PSP	1098	6.85302
study 1	PSP	1099	6.02324
study 1	PSP	1100	5.85206
study 1	PSP	1101	7.73641
study 1	PSP	1102	-1.3643
study 1	PSP	1103	5.70736
study 1	PSP	1104	2.84406
study 1	PSP	1105	7.59284
study 1	PSP	1106	3.2028
study 1	PSP	1107	-1.75048
study 1	PSP	1108	-1.38759
study 1	PSP	1109	5.56584
study 1	PSP	1110	-1.53486
study 1	PSP	1111	-1.17321
study 1	PSP	1112	1.68211
study 1	PSP	1113	-0.825284
study 1	PSP	1114	1.22458
study 1	PSP	1115	3.70462
study 1	PSP	1116	2.07432
study 1	PSP	1117	8.06267
study 1	PSP	1118	1.64577
study 1	PSP	1119	5.04918
study 1	PSP	1120	1.39312
study 1	PSP	1121	1.00429
study 1	PSP	1122	5.63563
study 1	PSP	1123	5.35651
study 1	PSP	1124	3.46636
study 1	PSP	1125	5.01887
study 1	PSP	1126	3.09859
study 1	PSP	1127	4.31831
study 1	PSP	1128	-0.90846
study 1	PSP	1129	-0.859337
study 1	PSP	1130	-1.56246
study 1	PSP	1131	-0.142628
study 1	PSP	1132	5.97416
study 1	PSP	1133	7.78815
study 1	PSP	1134	6.97208
study 1	PSP	1135	8.63088
study 1	PSP	1136	5.11766
study 1	PSP	1137	-1.3643
study 1	PSP	1138	-1.3643
study 1	PSP	1139	6.92222
study 1	PSP	1140	5.20379
study 1	PSP	1141	2.46912
study 1	PSP	1142	1.93966
study 1	PSP	1143	6.47645
study 1	PSP	1144	0.95324
study 1	PSP	1145	5.43702
study 1	PSP	1146	6.24269
study 1	PSP	1147	4.10988
study 1	PSP	1148	3.78387
study 1	PSP	1149	-0.961892
study 1	PSP	1150	-1.3643
study 1	PSP	1151	-0.747984
study 1	PSP	1152	-1.28285
study 1	PSP	1153	-1.5896
study 1	PSP	1154	3.23243
study 1	PSP	1155	6.23878
study 1	PSP	1156	5.99853
study 1	PSP	1157	4.04772
study 1	PSP	1158	4.04309
study 1	PSP	1159	5.08667
study 1	PSP	1160	1.34704
study 1	PSP	1161	-1.3643
study 1	PSP	1162	-0.0941352
study 1	PSP	1163	8.35455
study 1	PSP	1164	12.0582
study 1	PSP	1165	8.29921
study 1	PSP	1166	-0.325413
study 1	PSP	1167	-1.20718
study 1	PSP	1168	2.05493
study 1	PSP	1169	4.80664
study 1	PSP	1170	0.779373
study 1	PSP	1171	3.22438
study 1	PSP	1172	4.91711
study 1	PSP	1173	0.871288
study 1	PSP	1174	5.07091
study 1	PSP	1175	6.04573
study 1	PSP	1176	6.41216
study 1	PSP	1177	6.99735
study 1	PSP	1178	0.720762
study 1	PSP	1179	3.68658
study 1	PSP	1180	-0.716823
study 1	PSP	1181	3.08289
study 1	PSP	1182	9.1734
study 1	PSP	1183	5.41686
study 1	PSP	1184	0.8758
study 1	PSP	1185	-1.13877
study 1	PSP	1186	4.12323
study 1	PSP	1187	1.82633
study 1	PSP	1188	1.16015
study 1	PSP	1189	-1.61864
study 1	PSP	1190	5.75855
study 1	PSP	1191	-1.13877
study 1	PSP	1192	1.49899
study 1	PSP	1193	1.13126
study 1	PSP	1194	-1.53486
study 1	PSP	1195	5.68604
study 1	PSP	1196	2.34991
study 1	PSP	1197	8.71234
study 1	PSP	1198	8.85084
study 1	PSP	1199	1.12779
study 1	PSP	1200	5.78805
study 1	PSP	1201	-1.0605
study 1	PSP	1202	-0.676927
study 1	PSP	1203	7.22837
study 1	PSP	1204	7.51602
study 1	PSP	1205	0.713168
study 1	PSP	1206	6.96896
study 1	PSP	1207	-1.17321
study 1	PSP	1208	8.37903
study 1	PSP	1209	-1.30344
study 1	PSP	1210	4.16808
study 1	PSP	1211	5.17989
study 1	PSP	1212	4.1889
study 1	PSP	1213	3.2879
study 1	PSP	1214	3.87106
study 1	PSP	1215	4.43588
study 1	PSP	1216	4.7139
study 1	PSP	1217	4.00787
study 1	PSP	1218	-0.20678
study 1	PSP	1219	0.359081
study 1	PSP	1220	8.4614
study 1	PSP	1221	1.66978
study 1	PSP	1222	5.50877
study 1	PSP	1223	5.97768
study 1	PSP	1224	-1.50811
study 1	PSP	1225	-1.43415
study 1	PSP	1226	3.6371
study 1	PSP	1227	-1.5896
study 1	PSP	1228	6.67999
study 1	PSP	1229	-1.43415
study 1	PSP	1230	-1.00251
study 1	PSP	1231	-1.30344
study 1	PSP	1232	4.82968
study 1	PSP	1233	1.75708
study 1	PSP	1234	6.3198
study 1	PSP	1235	-0.0574912
study 1	PSP	1236	0.355585
study 1	PSP	1237	-1.20718
study 1	PSP	1238	4.87512
study 1	PSP	1239	0.805385
study 1	PSP	1240	-2.19227
study 1	PSP	1241	4.03177
study 1	PSP	1242	-0.594468
study 1	PSP	1243	0.578162
study 1	PSP	1244	-1.12271
study 1	PSP	1245	-2.19227
study 1	PSP	1246	-1.53486
study 1	PSP	1247	-2.01575
study 1	PSP	1248	-2.01575
study 1	PSP	1249	6.94108
study 1	PSP	1250	2.83061
study 1	PSP	1251	5.51915
study 1	PSP	1252	0.234247
study 1	PSP	1253	4.4826
study 1	PSP	1254	6.84857
study 1	PSP	1255	3.32591
study 1	PSP	1256	-0.550337
study 1	PSP	1257	0.313496
study 1	PSP	1258	-0.92192
study 1	PSP	1259	-0.0678879
study 1	PSP	1260	6.04857
study 1	PSP	1261	4.51584
study 1	PSP	1262	9.36826
study 1	PSP	1263	-3.23113
study 1	PSP	1264	4.02097
study 1	PSP	1265	5.55271
study 1	PSP	1266	5.07835
study 1	PSP	1267	7.74449
study 1	PSP	1268	4.86131
study 1	PSP	1269	4.9702
study 1	PSP	1270	5.55345
study 1	PSP	1271	-1.50811
study 1	PSP	1272	-1.43415
study 1	PSP	1273	1.0814
study 1	PSP	1274	8.06267
study 1	PSP	1275	3.09859
study 1	PSP	1276	-0.737276
study 1	PSP	1277	-1.34419
study 1	PSP	1278	0.0771122
study 1	PSP	1279	7.02799
study 1	PSP	1280	3.14638
study 1	PSP	1281	-1.45841
study 1	PSP	1282	5.75782
study 1	PSP	1283	-1.26378
study 1	PSP	1284	4.35069
study 1	PSP	1285	1.46633
study 1	PSP	1286	1.93257
study 1	PSP	1287	2.11874
study 1	PSP	1288	7.9996
study 1	PSP	1289	7.00616
study 1	PSP	1290	6.29099
study 1	PSP	1291	5.29248
study 1	PSP	1292	5.87451
study 1	PSP	1293	6.85243
study 1	PSP	1294	4.2799
study 1	PSP	1295	7.00016
study 1	PSP	1296	6.2811
study 1	PSP	1297	6.15712
study 1	PSP	1298	6.08073
study 1	PSP	1299	0.403539
study 1	PSP	1300	-1.00251
study 1	PSP	1301	-0.46168
study 1	PSP	1302	-1.43415
study 1	PSP	1303	1.57666
study 1	PSP	1304	4.2802
study 1	PSP	1305	7.41927
study 1	PSP	1306	5.45749
study 1	PSP	1307	8.30875
study 1	PSP	1308	7.57386
study 1	PSP	1309	5.56784
study 1	PSP	1310	5.47913
study 1	PSP	1311	1.4908
study 1	PSP	1312	-0.676927
study 1	PSP	1313	-0.242587
study 1	PSP	1314	-1.78823
study 1	PSP	1315	-0.409471
study 1	PSP	1316	0.218874
study 1	PSP	1317	-1.53486
study 1	PSP	1318	-1.96357
study 1	PSP	1319	-1.56246
study 1	PSP	1320	-1.41067
study 1	PSP	1321	-1.87096
study 1	PSP	1322	-0.630303
study 1	PSP	1323	6.31321
study 1	PSP	1324	8.36856
study 1	PSP	1325	3.54722
study 1	PSP	1326	-1.00251
study 1	PSP	1327	-1.48271
study 1	PSP	1328	7.32869
study 1	PSP	1329	-1.01642
study 1	PSP	1330	6.86373
study 1	PSP	1331	3.92946
study 1	PSP	1332	1.38453
study 1	PSP	1333	-0.836327
study 1	PSP	1334	1.69743
study 1	PSP	1335	8.01498
study 1	PSP	1336	10.2762
study 1	PSP	1337	3.3139
study 1	PSP	1338	1.97062
study 1	PSP	1339	3.17428
study 1	PSP	1340	3.99616
study 1	PSP	1341	0.458537
study 1	PSP	1342	1.79421
study 1	PSP	1343	3.85652
study 1	PSP	1344	2.10883
study 1	PSP	1345	3.32912
study 1	PSP	1346	4.37882
study 1	PSP	1347	0.882284
study 1	PSP	1348	2.47475
study 1	PSP	1349	6.15225
study 1	PSP	1350	-0.859337
study 1	PSP	1351	-1.38759
study 1	PSP	1352	-0.525248
study 1	PSP	1353	0.0534853
study 1	PSP	1354	-1.32352
study 1	PSP	1355	6.05723
study 1	PSP	1356	7.8112
study 1	PSP	1357	4.0407
study 1	PSP	1358	-1.45841
study 1	PSP	1359	-0.81409
study 1	PSP	1360	-0.976137
study 1	PSP	1361	2.81438
study 1	PSP	1362	4.66955
study 1	PSP	1363	4.74392
study 1	PSP	1364	5.18271
study 1	PSP	1365	-1.30344
study 1	PSP	1366	-1.09044
study 1	PSP	1367	5.01415
study 1	PSP	1368	5.30983
study 1	PSP	1369	11.4815
study 1	PSP	1370	-1.5896
study 1	PSP	1371	6.71255
study 1	PSP	1372	6.86288
study 1	PSP	1373	1.70336
study 1	PSP	1374	6.64514
study 1	PSP	1375	1.86031
study 1	PSP	1376	2.72631
study 1	PSP	1377	6.63232
study 1	PSP	1378	5.69695
study 1	PSP	1379	5.9436
study 1	PSP	1380	-1.18992
study 1	PSP	1381	5.99752
study 1	PSP	1382	3.66856
study 1	PSP	1383	6.17962
study 1	PSP	1384	1.00239
study 1	PSP	1385	-0.883817
study 1	PSP	1386	-0.338934
study 1	PSP	1387	2.90778
study 1	PSP	1388	-1.61864
study 1	PSP	1389	6.87611
study 1	PSP	1390	5.88227
study 1	PSP	1391	4.50204
study 1	PSP	1392	6.50095
study 1	PSP	1393	10.5755
study 1	PSP	1394	4.3075
study 1	PSP	1395	1.86762
study 1	PSP	1396	6.89326
study 1	PSP	1397	3.00431
study 1	PSP	1398	-0.273946
study 1	PSP	1399	0.625951
study 1	PSP	1400	-3.52526
study 1	PSP	1401	4.50613
study 1	PSP	1402	2.08983
study 1	PSP	1403	5.42831
study 1	PSP	1404	4.69086
study 1	PSP	1405	8.08275
study 1	PSP	1406	8.00517
study 1	PSP	1407	-0.454052
study 1	PSP	1408	-0.62097
study 1	PSP	1409	6.16455
study 1	PSP	1410	-0.687184
study 1	PSP	1411	1.1792
study 1	PSP	1412	-0.142628
study 1	PSP	1413	-1.68138
study 1	PSP	1414	-1.18992
study 1	PSP	1415	6.29384
study 1	PSP	1416	-1.64895
study 1	PSP	1417	-1.82816
study 1	PSP	1418	-1.45841
study 1	PSP	1419	-1.45841
study 1	PSP	1420	3.15432
study 1	PSP	1421	-1.41067
study 1	PSP	1422	2.36592
study 1	PSP	1423	-0.648627
study 1	PSP	1424	-0.948351
study 1	PSP	1425	2.81605
study 1	PSP	1426	0.946975
study 1	PSP	1427	3.54121
study 1	PSP	1428	2.23496
study 1	PSP	1429	2.05493
study 1	PSP	1430	8.38026
study 1	PSP	1431	2.70841
study 1	PSP	1432	-0.248752
study 1	PSP	1433	0.909027
study 1	PSP	1434	-0.780599
study 1	PSP	1435	-1.9163
study 1	PSP	1436	-1.45841
study 1	PSP	1437	-0.825284
study 1	PSP	1438	-1.09044
study 1	PSP	1439	0.142045
study 1	PSP	1440	-1.0605
study 1	PSP	1441	-2.34283
study 1	PSP	1442	-2.01575
study 1	PSP	1443	-1.48271
study 1	PSP	1444	0.540349
study 1	PSP	1445	1.66629
study 1	PSP	1446	-1.68138
study 1	PSP	1447	-1.45841
study 1	PSP	1448	0.84937
study 1	PSP	1449	1.92241
study 1	PSP	1450	4.56463
study 1	PSP	1451	2.47692
study 1	PSP	1452	-1.09044
study 1	PSP	1453	4.319
study 1	PSP	1454	-0.935208
study 1	PSP	1455	-0.332089
study 1	PSP	1456	3.08289
study 1	PSP	1457	6.54232
study 1	PSP	1458	-0.989472
study 1	PSP	1459	-0.976137
study 1	PSP	1460	-0.896288
study 1	PSP	1461	-0.492847
study 1	PSP	1462	-0.293258
study 1	PSP	1463	-0.667378
study 1	PSP	1464	-1.82816
study 1	PSP	1465	-1.45841
study 1	PSP	1466	0.663276
study 1	PSP	1467	7.38861
study 1	PSP	1468	1.78316
study 1	PSP	1469	1.19182
study 1	PSP	1470	-1.24416
study 1	PSP	1471	-0.20678
study 1	PSP	1472	-0.81409
study 1	PSP	1473	-0.737276
study 1	PSP	1474	0.0771122
study 1	PSP	1475	5.44476
study 1	PSP	1476	6.32717
study 1	PSP	1477	1.87616
study 1	PSP	1478	-1.41067
study 1	PSP	1479	-1.13877
study 1	PSP	1480	-1.12271
study 1	PSP	1481	0.633963
study 1	PSP	1482	-0.585457
study 1	PSP	1483	5.53433
study 1	PSP	1484	-1.64895
study 1	PSP	1485	-1.78823
study 1	PSP	1486	-1.48271
study 1	PSP	1487	1.12428
study 1	PSP	1488	-1.41067
study 1	PSP	1489	-1.50811
study 1	PSP	1490	1.04947
study 1	PSP	1491	-1.48271
study 1	PSP	1492	9.93577
study 1	PSP	1493	-0.477248
study 1	PSP	1494	1.16361
study 1	PSP	1495	2.29749
study 1	PSP	1496	-0.769945
study 1	PSP	1497	8.37511
study 1	PSP	1498	1.47434
study 1	PSP	1499	-0.948351
study 1	PSP	1500	1.51688
study 1	PSP	1501	1.4077
study 1	PSP	1502	-1.28285
study 1	PSP	1503	0.668701
study 1	PSP	1504	5.59316
study 1	PSP	1505	-1.48271
study 1	PSP	1506	-1.96357
study 1	PSP	1507	-0.484954
study 1	PSP	1508	7.68128
study 1	PSP	1509	6.92162
study 1	PSP	1510	1.57009
study 1	PSP	1511	3.27601
study 1	PSP	1512	-1.07547
study 1	PSP	1513	-1.41067
study 1	PSP	1514	3.87213
study 1	PSP	1515	-1.48271
study 1	PSP	1516	-1.43415
study 1	PSP	1517	7.07823
study 1	PSP	1518	5.24229
study 1	PSP	1519	3.4583
study 1	PSP	1520	0.737979
study 1	PSP	1521	6.69572
study 1	PSP	1522	6.9955
study 1	PSP	1523	-1.24416
study 1	PSP	1524	1.06653
study 1	PSP	1525	-0.273946
study 1	PSP	1526	-0.137404
study 1	PSP	1527	-0.859337
study 1	PSP	1528	-0.716823
study 1	PSP	1529	1.83602
study 1	PSP	1530	5.75806
study 1	PSP	1531	6.28291
study 1	PSP	1532	2.64683
study 1	PSP	1533	0.351831
study 1	PSP	1534	6.6063
study 1	PSP	1535	4.94955
study 1	PSP	1536	1.09811
study 1	PSP	1537	-0.707171
study 1	PSP	1538	-1.26378
study 1	PSP	1539	4.56867
study 1	PSP	1540	0.522748
study 1	PSP	1541	6.08149
study 1	PSP	1542	0.103662
study 1	PSP	1543	-1.61864
study 1	PSP	1544	7.07177
study 1	PSP	1545	-0.961892
study 1	PSP	1546	6.87492
study 1	PSP	1547	-0.194764
study 1	PSP	1548	-2.5232
study 1	PSP	1549	-1.34419
study 1	PSP	1550	5.09767
study 1	PSP	1551	3.12143
study 1	PSP	1552	1.12058
study 1	PSP	1553	6.87882
study 1	PSP	1554	-0.0176464
study 1	PSP	1555	-1.96357
study 1	PSP	1556	-1.45841
study 1	PSP	1557	-1.18992
study 1	PSP	1558	6.35667
study 1	PSP	1559	1.60701
study 1	PSP	1560	3.57544
study 1	PSP	1561	4.77171
study 1	PSP	1562	2.29984
study 1	PSP	1563	2.34452
study 1	PSP	1564	-2.2633
study 1	PSP	1565	5.78262
study 1	PSP	1566	6.92816
study 1	PSP	1567	6.76426
study 1	PSP	1568	-1.18992
study 1	PSP	1569	7.33803
study 1	PSP	1570	5.57802
study 1	PSP	1571	6.36224
study 1	PSP	1572	5.07348
study 1	PSP	1573	1.61074
study 1	PSP	1574	3.55418
study 1	PSP	1575	-0.516797
study 1	PSP	1576	-0.484954
study 1	PSP	1577	3.33397
study 1	PSP	1578	-1.75048
study 1	PSP	1579	-0.0272059
study 1	PSP	1580	-3.57149
study 1	PSP	1581	-3.24886
study 1	PSP	1582	3.62777
study 1	PSP	1583	-1.53486
study 1	PSP	1584	4.79669
study 1	PSP	1585	-1.30344
study 1	PSP	1586	-1.82816
study 1	PSP	1587	-1.34419
study 1	PSP	1588	7.27711
study 1	PSP	1589	0.612367
study 1	PSP	1590	6.00205
study 1	PSP	1591	6.13365
study 1	PSP	1592	0.429483
study 1	PSP	1593	-2.19227
study 1	PSP	1594	-1.61864
study 1	PSP	1595	7.26654
study 1	PSP	1596	8.81147
study 1	PSP	1597	3.00229
study 1	PSP	1598	4.23045
study 1	PSP	1599	-1.78823
study 1	PSP	1600	-0.200709
study 1	PSP	1601	3.89902
study 1	PSP	1602	5.58574
study 1	PSP	1603	-0.353154
study 1	PSP	1604	2.71517
study 1	PSP	1605	4.5853
study 1	PSP	1606	2.82305
study 1	PSP	1607	7.39613
study 1	PSP	1608	8.41902
study 1	PSP	1609	3.16325
study 1	PSP	1610	-1.68138
study 1	PSP	1611	-0.212911
study 1	PSP	1612	-1.9163
study 1	PSP	1613	-1.82816
study 1	PSP	1614	-1.38759
study 1	PSP	1615	-1.9163
study 1	PSP	1616	3.64527
study 1	PSP	1617	4.06351
study 1	PSP	1618	1.41637
study 1	PSP	1619	5.76528
study 1	PSP	1620	3.9887
study 1	PSP	1621	6.67013
study 1	PSP	1622	4.1115
study 1	PSP	1623	-0.104824
study 1	PSP	1624	-1.07547
study 1	PSP	1625	-1.12271
study 1	PSP	1626	8.4916
study 1	PSP	1627	6.1385
study 1	PSP	1628	1.62079
study 1	PSP	1629	1.55305
study 1	PSP	1630	1.79192
study 1	PSP	1631	-1.87096
study 1	PSP	1632	-1.17321
study 1	PSP	1633	6.29073
study 1	PSP	1634	-1.61864
study 1	PSP	1635	-1.07547
study 1	PSP	1636	-1.61864
study 1	PSP	1637	-2.06812
study 1	PSP	1638	-1.41067
study 1	PSP	1639	-1.64895
study 1	PSP	1640	-2.5232
study 1	PSP	1641	-0.935208
study 1	PSP	1642	-1.68138
study 1	PSP	1643	-1.78823
study 1	PSP	1644	-1.38759
study 1	PSP	1645	-1.3643
study 1	PSP	1646	-1.5896
study 1	PSP	1647	1.67238
study 1	PSP	1648	-1.28285
study 1	PSP	1649	-0.716823
study 1	PSP	1650	8.72223
study 1	PSP	1651	-1.12271
study 1	PSP	1652	-1.13877
study 1	PSP	1653	-1.45841
study 1	PSP	1654	4.94005
study 1	PSP	1655	-0.38091
study 1	PSP	1656	-2.34283
study 1	PSP	1657	-2.5232
study 1	PSP	1658	-2.75825
study 1	PSP	1659	3.43378
study 1	PSP	1660	4.70597
study 1	PSP	1661	-0.541953
study 1	PSP	1662	-1.01642
study 1	PSP	1663	-0.424199
study 1	PSP	1664	-2.06812
study 1	PSP	1665	-0.261269
study 1	PSP	1666	-0.825284
study 1	PSP	1667	-0.611971
study 1	PSP	1668	-1.3643
study 1	PSP	1669	-0.648627
study 1	PSP	1670	5.23494
study 1	PSP	1671	-0.896288
study 1	PSP	1672	-1.68138
study 1	PSP	1673	-0.0941352
study 1	PSP	1674	4.27564
study 1	PSP	1675	5.40164
study 1	PSP	1676	-1.26378
study 1	PSP	1677	-1.3643
study 1	PSP	1678	8.48668
study 1	PSP	1679	3.67902
study 1	PSP	1680	1.59942
study 1	PSP	1681	-1.07547
study 1	PSP	1682	4.34699
study 1	PSP	1683	-1.22524
study 1	PSP	1684	0.584379
study 1	PSP	1685	-0.345852
study 1	PSP	1686	-0.424199
study 1	PSP	1687	1.75456
study 1	PSP	1688	-0.896288
study 1	PSP	1689	2.82946
study 1	PSP	1690	3.28155
study 1	PSP	1691	-1.53486
study 1	PSP	1692	-0.2673
study 1	PSP	1693	1.53181
study 1	PSP	1694	5.51001
study 1	PSP	1695	6.8268
study 1	PSP	1696	-1.43415
study 1	PSP	1697	0.0439735
study 1	PSP	1698	-1.61864
study 1	PSP	1699	-1.64895
study 1	PSP	1700	3.31074
study 1	PSP	1701	2.50382
study 1	PSP	1702	6.35081
study 1	PSP	1703	2.34452
study 1	PSP	1704	-1.17321
study 1	PSP	1705	0.159027
study 1	PSP	1706	0.187232
study 1	PSP	1707	-1.87096
study 1	PSP	1708	-1.68138
study 1	PSP	1709	5.68453
study 1	PSP	1710	3.94335
study 1	PSP	1711	3.79484
study 1	PSP	1712	-1.41067
study 1	PSP	1713	-1.28285
study 1	PSP	1714	-0.516797
study 1	PSP	1715	-0.50054
study 1	PSP	1716	-1.56246
study 1	PSP	1717	-1.45841
study 1	PSP	1718	-1.45841
study 1	PSP	1719	-0.345852
study 1	PSP	1720	-1.5896
study 1	PSP	1721	-1.45841
study 1	PSP	1722	0.692317
study 1	PSP	1723	-1.28285
study 1	PSP	1724	6.71454
study 1	PSP	1725	5.76057
study 1	PSP	1726	-0.859337
study 1	PSP	1727	-1.3643
study 1	PSP	1728	0.00700165
study 1	PSP	1729	-0.409471
study 1	PSP	1730	3.02442
study 1	PSP	1731	7.371
study 1	PSP	1732	1.42939
study 1	PSP	1733	-0.353154
study 1	PSP	1734	1.43509
study 1	PSP	1735	-1.17321
study 1	PSP	1736	-1.50811
study 1	PSP	1737	-1.64895
study 1	PSP	1738	-1.10622
study 1	PSP	1739	-1.43415
study 1	PSP	1740	-2.42853
study 1	PSP	1741	-1.78823
study 1	PSP	1742	-1.75048
study 1	PSP	1743	-1.28285
study 1	PSP	1744	-2.42853
study 1	PSP	1745	-1.50811
study 1	PSP	1746	-0.0574912
study 1	PSP	1747	4.44962
study 1	PSP	1748	4.78859
study 1	PSP	1749	5.20631
study 1	PSP	1750	-1.43415
study 1	PSP	1751	2.80014
study 1	PSP	1752	2.94149
study 1	PSP	1753	7.3627
study 1	PSP	1754	1.30146
study 1	PSP	1755	1.26931
study 1	PSP	1756	-0.697347
study 1	PSP	1757	-0.0470545
study 1	PSP	1758	-1.41067
study 1	PSP	1759	-1.43415
study 1	PSP	1760	-2.42853
study 1	PSP	1761	-1.00251
study 1	PSP	1762	6.04425
study 1	PSP	1763	-1.3643
study 1	PSP	1764	5.77691
study 1	PSP	1765	7.41107
study 1	PSP	1766	-1.13877
study 1	PSP	1767	-0.935208
study 1	PSP	1768	0.996532
study 1	PSP	1769	-0.212911
study 1	PSP	1770	2.00813
study 1	PSP	1771	0.316973
study 1	PSP	1772	2.72328
study 1	PSP	1773	-0.454052
study 1	PSP	1774	3.03586
study 1	PSP	1775	-1.3643
study 1	PSP	1776	-1.32352
study 1	PSP	1777	7.33202
study 1	PSP	1778	-1.10622
study 1	PSP	1779	8.44341
study 1	PSP	1780	1.38884
study 1	PSP	1781	0.486518
study 1	PSP	1782	2.32017
study 1	PSP	1783	4.37674
study 1	PSP	1784	6.87792
study 1	PSP	1785	-0.594468
study 1	PSP	1786	-1.32352
study 1	PSP	1787	-1.75048
study 1	PSP	1788	-1.68138
study 1	PSP	1789	6.84798
study 1	PSP	1790	0.620547
study 1	PSP	1791	-0.847163
study 1	PSP	1792	6.20686
study 1	PSP	1793	0.142045
study 1	PSP	1794	4.27776
study 1	PSP	1795	-0.0470545
study 1	PSP	1796	3.70719
study 1	PSP	1797	2.42022
study 1	PSP	1798	2.69587
study 1	PSP	1799	2.46767
study 1	PSP	1800	5.95831
study 1	PSP	1801	4.68921
study 1	PSP	1802	-0.137404
study 1	PSP	1803	-1.3643
study 1	PSP	1804	-2.9081
study 1	PSP	1805	-1.61864
study 1	PSP	1806	3.02342
study 1	PSP	1807	7.62999
study 1	PSP	1808	0.0858021
study 1	PSP	1809	-1.78823
study 1	PSP	1810	-1.50811
study 1	PSP	1811	-1.78823
study 1	PSP	1812	6.60493
study 1	PSP	1813	6.69572
study 1	PSP	1814	-1.45841
study 1	PSP	1815	2.82242
study 1	PSP	1816	-1.96357
study 1	PSP	1817	5.5475
study 1	PSP	1818	0.578162
study 1	PSP	1819	-1.75048
study 1	PSP	1820	7.93421
study 1	PSP	1821	1.16897
study 1	PSP	1822	-1.00251
study 1	PSP	1823	-0.687184
study 1	PSP	1824	-1.50811
study 1	PSP	1825	-1.34419
study 1	PSP	1826	-1.34419
study 1	PSP	1827	-0.0780838
study 1	PSP	1828	-0.424199
study 1	PSP	1829	-0.280375
study 1	PSP	1830	-0.533448
study 1	PSP	1831	-1.24416
study 1	PSP	1832	-1.50811
study 1	PSP	1833	-1.30344
study 1	PSP	1834	-1.3643
study 1	PSP	1835	5.81747
study 1	PSP	1836	-0.359678
study 1	PSP	1837	1.14378
study 1	PSP	1838	0.713168
study 1	PSP	1839	3.09808
study 1	PSP	1840	6.72057
study 1	PSP	1841	-1.43415
study 1	PSP	1842	7.7895
study 1	PSP	1843	-0.154136
study 1	PSP	1844	6.18397
study 1	PSP	1845	7.28269
study 1	PSP	1846	2.0962
study 1	PSP	1847	5.16794
study 1	PSP	1848	4.15308
study 1	PSP	1849	-1.28285
study 1	PSP	1850	-1.32352
study 1	PSP	1851	-2.01575
study 1	PSP	1852	2.80184
study 1	PSP	1853	-1.38759
study 1	PSP	1854	3.23842
study 1	PSP	1855	7.0911
study 1	PSP	1856	8.25214
study 1	PSP	1857	2.91557
study 1	PSP	1858	2.05674
study 1	PSP	1859	-0.961892
study 1	PSP	1860	-0.533448
study 1	PSP	1861	-1.13877
study 1	PSP	1862	7.07309
study 1	PSP	1863	-0.0321737
study 1	PSP	1864	-1.30344
study 1	PSP	1865	-0.859337
study 1	PSP	1866	4.91288
study 1	PSP	1867	-0.424199
study 1	PSP	1868	-1.18992
study 1	PSP	1869	-0.727162
study 1	PSP	1870	-0.603273
study 1	PSP	1871	-2.42853
study 1	PSP	1872	-3.57626
study 1	PSP	1873	-1.48271
study 1	PSP	1874	-1.26378
study 1	PSP	1875	-0.0371576
study 1	PSP	1876	4.71797
study 1	PSP	1877	3.25652
study 1	PSP	1878	4.25009
study 1	PSP	1879	3.41761
study 1	PSP	1880	2.52745
study 1	PSP	1881	1.03412
study 1	PSP	1882	6.17017
study 1	PSP	1883	4.19971
study 1	PSP	1884	4.51155
study 1	PSP	1885	6.37601
study 1	PSP	1886	6.16277
study 1	PSP	1887	-1.32352
study 1	PSP	1888	-1.9163
study 1	PSP	1889	-1.78823
study 1	PSP	1890	-3.50652
study 1	PSP	1891	-2.75825
study 1	PSP	1892	3.74074
study 1	PSP	1893	-1.15637
study 1	PSP	1894	-1.24416
study 1	PSP	1895	-0.727162
study 1	PSP	1896	-1.00251
study 1	PSP	1897	-0.961892
study 1	PSP	1898	7.06566
study 1	PSP	1899	2.95392
study 1	PSP	1900	6.45634
study 1	PSP	1901	1.29189
study 1	PSP	1902	1.32807
study 1	PSP	1903	2.12776
study 1	PSP	1904	2.22748
study 1	PSP	1905	0.636778
study 1	PSP	1906	-1.24416
study 1	PSP	1907	-0.255052
study 1	PSP	1908	0.926155
study 1	PSP	1909	4.78151
study 1	PSP	1910	-1.78823
study 1	PSP	1911	2.23004
study 1	PSP	1912	6.65909
study 1	PSP	1913	-1.07547
study 1	PSP	1914	-1.41067
study 1	PSP	1915	1.23631
study 1	PSP	1916	6.27719
study 1	PSP	1917	-1.10622
study 1	PSP	1918	3.33351
study 1	PSP	1919	6.34032
study 1	PSP	1920	0.784176
study 1	PSP	1921	0.0625651
study 1	PSP	1922	8.82693
study 1	PSP	1923	0.507884
study 1	PSP	1924	-0.611971
study 1	PSP	1925	-0.758954
study 1	PSP	1926	5.82142
study 1	PSP	1927	-1.3643
study 1	PSP	1928	-0.567076
study 1	PSP	1929	7.57707
study 1	PSP	1930	-2.01575
study 1	PSP	1931	5.89553
study 1	PSP	1932	1.04361
study 1	PSP	1933	5.06735
study 1	PSP	1934	2.0466
study 1	PSP	1935	0.344831
study 1	PSP	1936	1.13323
study 1	PSP	1937	2.72071
study 1	PSP	1938	6.93765
study 1	PSP	1939	7.3798
study 1	PSP	1940	1.90821
study 1	PSP	1941	2.02135
study 1	PSP	1942	0.129162
study 1	PSP	1943	-1.3643
study 1	PSP	1944	-0.212911
study 1	PSP	1945	-1.53486
study 1	PSP	1946	-1.43415
study 1	PSP	1947	-2.63148
study 1	PSP	1948	1.59817
study 1	PSP	1949	-1.3643
study 1	PSP	1950	3.32193
study 1	PSP	1951	5.51656
study 1	PSP	1952	-1.07547
study 1	PSP	1953	-1.24416
study 1	PSP	1954	-0.0176464
study 1	PSP	1955	5.8523
study 1	PSP	1956	0.900368
study 1	PSP	1957	-1.28285
study 1	PSP	1958	-1.41067
study 1	PSP	1959	-1.61864
study 1	PSP	1960	-2.01575
study 1	PSP	1961	-2.34283
study 1	PSP	1962	-1.56246
study 1	PSP	1963	-1.48271
study 1	PSP	1964	-1.9163
study 1	PSP	1965	-1.28285
study 1	PSP	1966	-1.48271
study 1	PSP	1967	-1.43415
study 1	PSP	1968	-1.64895
study 1	PSP	1969	-1.24416
study 1	PSP	1970	-1.61864
study 1	PSP	1971	-1.43415
study 1	PSP	1972	-1.45841
study 1	PSP	1973	6.26661
study 1	PSP	1974	-0.373911
study 1	PSP	1975	0.567076
study 1	PSP	1976	-0.318966
study 1	PSP	1977	1.82299
study 1	PSP	1978	3.52437
study 1	PSP	1979	0.0947142
study 1	PSP	1980	-1.03101
study 1	PSP	1981	-0.20678
study 1	PSP	1982	-1.43415
study 1	PSP	1983	-2.12627
study 1	PSP	1984	3.0466
study 1	PSP	1985	-1.78823
study 1	PSP	1986	-1.56246
study 1	PSP	1987	1.22103
study 1	PSP	1988	-1.04527
study 1	PSP	1989	8.00465
study 1	PSP	1990	1.52912
study 1	PSP	1991	-2.01575
study 1	PSP	1992	5.23746
study 1	PSP	1993	9.26645
study 1	PSP	1994	1.93857
study 1	PSP	1995	2.39036
study 1	PSP	1996	-1.04527
study 1	PSP	1997	2.59988
study 1	PSP	1998	2.28301
study 1	PSP	1999	2.13729
[truncated: 327,947+ more rows]

## Sheet: Fig. S2b
Simple_logFC	Comprehensive_logFC	study
-0.197776	-0.200297	study 1
-0.176066	-0.125599	study 2
-0.187388	-0.172239	meta
0.0496402	0.111583	study 1
0.19299	0.278623	study 2
0.111903	0.165404	meta
-0.00694823	0.0633082	study 1
0.214825	0.275408	study 2
0.0909343	0.151411	meta
-0.22762	-0.294073	study 1
0.327577	0.291228	study 2
0.0405045	-0.00607936	meta
-0.329758	-0.285627	study 1
-0.575492	-0.413578	study 2
-0.436423	-0.332342	meta
-0.0646056	0.0235547	study 1
-1.12891	-0.852735	study 2
-0.581652	-0.400848	meta
0.208578	0.191859	study 1
-0.004727	0.0177767	study 2
0.113527	0.130482	meta
-0.494773	-0.428988	study 1
-0.00244919	0.0937929	study 2
-0.257957	-0.173717	meta
-0.0236767	-0.0181201	study 1
-0.0481585	-0.066263	study 2
-0.0306332	-0.040036	meta
0.0212894	0.0128063	study 1
-0.0236291	-0.0546619	study 2
0.00588628	-0.0100505	meta
0.0329292	0.00491589	study 1
0.0898099	0.0490675	study 2
0.0543115	0.020296	meta
-0.0580222	-0.0507877	study 1
-0.0189508	-0.0201303	study 2
-0.0422293	-0.0407634	meta
-0.00971924	-0.0255489	study 1
-0.0844385	-0.115284	study 2
-0.0366393	-0.0685307	meta
-0.0308253	-0.0475419	study 1
-0.166019	-0.194161	study 2
-0.0930845	-0.117044	meta
-0.0670966	-0.0482505	study 1
-0.121988	-0.141797	study 2
-0.0894214	-0.0831464	meta
-0.612513	-0.566833	study 1
0.255493	0.369038	study 2
-0.181548	-0.101358	meta
-0.550276	-0.51676	study 1
0.284395	0.366575	study 2
-0.135954	-0.0770067	meta
-0.164716	-0.162788	study 1
0.0282222	0.0485784	study 2
-0.0739469	-0.0588784	meta
-0.225237	-0.144221	study 1
0.00598469	0.131925	study 2
-0.102952	-0.0096123	meta
0.00900417	0.0197986	study 1
0.108545	0.193049	study 2
0.0499334	0.0972117	meta
-0.0815874	-0.0116818	study 1
-0.13075	-0.0989519	study 2
-0.101063	-0.0556445	meta
0.0586159	0.044925	study 1
-0.164003	-0.10995	study 2
-0.0456204	-0.0244868	meta
0.521938	0.292958	study 1
1.05391	0.991664	study 2
0.717364	0.615301	meta
-0.0388968	0.0300441	study 1
-0.166189	-0.100138	study 2
-0.0968187	-0.0326172	meta
0.115745	0.0820334	study 1
0.472555	0.451912	study 2
0.291941	0.261554	meta
0.0798558	-0.0747101	study 1
-0.0619277	-0.205167	study 2
0.0145739	-0.128608	meta
-0.20353	-0.208538	study 1
-0.338611	-0.307199	study 2
-0.257792	-0.245914	meta
0.171059	0.190604	study 1
-0.310945	-0.315995	study 2
-0.0453509	-0.050446	meta
-0.100518	-0.0780933	study 1
0.152484	0.175664	study 2
0.0245521	0.0461684	meta
-0.10464	-0.0951241	study 1
-0.195919	-0.165265	study 2
-0.149471	-0.123502	meta
0.0759397	0.0404987	study 1
0.167615	0.0490238	study 2
0.112572	0.0435107	meta
0.0520338	0.0378493	study 1
0.424109	0.32251	study 2
0.227942	0.167514	meta
-0.188016	-0.160677	study 1
-0.255994	-0.222076	study 2
-0.22198	-0.186193	meta
-0.0964881	-0.0291371	study 1
-0.421046	-0.35606	study 2
-0.230683	-0.175763	meta
-0.116237	-0.082252	study 1
-0.0341274	-0.00476798	study 2
-0.0895237	-0.063786	meta
-0.171872	-0.177139	study 1
0.005862	0.0231763	study 2
-0.0848458	-0.077671	meta
-0.0470339	0.0314828	study 1
-0.186239	-0.121987	study 2
-0.102545	-0.040087	meta
-0.214487	-0.165031	study 1
-0.179504	-0.0273484	study 2
-0.20015	-0.120236	meta
-0.116568	-0.208754	study 1
0.0255632	0.074623	study 2
-0.0429463	-0.0756456	meta
-0.0133944	-0.0285796	study 1
-0.114776	-0.105299	study 2
-0.0612936	-0.065609	meta
-0.489289	-0.425858	study 1
0.320706	0.305321	study 2
-0.0847792	-0.0618314	meta
-0.390476	-0.35384	study 1
0.0235223	0.0257713	study 2
-0.186129	-0.166695	meta
-0.247446	-0.255149	study 1
0.113699	0.0723214	study 2
-0.0708189	-0.0932678	meta
-0.0554235	-0.060779	study 1
-0.136057	-0.0956323	study 2
-0.0943358	-0.0725833	meta
-0.20394	-0.190354	study 1
-0.0476777	-0.0139742	study 2
-0.132935	-0.104612	meta
-0.384367	-0.406028	study 1
0.251126	0.249828	study 2
-0.0734766	-0.0807853	meta
0.052998	0.0517154	study 1
-0.0446841	-0.0515757	study 2
0.0162547	0.00390231	meta
-0.0462282	-0.107528	study 1
0.251909	0.205478	study 2
0.0944971	0.0412434	meta
0.119747	0.0694611	study 1
0.217355	0.1256	study 2
0.158082	0.0910459	meta
-0.0636258	-0.175999	study 1
0.221293	0.0658431	study 2
0.0781486	-0.060186	meta
0.0247901	0.0276296	study 1
-0.0471503	-0.06137	study 2
-0.00788039	-0.0150258	meta
-0.351503	-0.352031	study 1
-0.00700521	0.0184812	study 2
-0.184198	-0.169444	meta
-0.0822052	-0.0109779	study 1
-0.216015	-0.147326	study 2
-0.148682	-0.0770039	meta
-0.0658943	-0.0521048	study 1
-0.0787615	-0.109201	study 2
-0.0715664	-0.0765786	meta
-0.452305	-0.425035	study 1
0.1071	0.111355	study 2
-0.180035	-0.161501	meta
-0.107182	-0.100618	study 1
-0.132088	-0.0754779	study 2
-0.116759	-0.0915078	meta
0.0116275	0.0962707	study 1
-0.0475507	0.0832089	study 2
-0.0126408	0.0916528	meta
-0.392536	-0.215642	study 1
-0.600447	-0.308963	study 2
-0.479341	-0.254774	meta
-0.513036	-0.188035	study 1
-0.544741	-0.0978688	study 2
-0.524956	-0.159094	meta
-0.0852259	0.0743787	study 1
-0.522908	-0.262826	study 2
-0.298369	-0.0885216	meta
-0.101913	0.0510514	study 1
-0.450677	-0.170274	study 2
-0.248741	-0.0527249	meta
0.326472	0.282992	study 1
0.0345331	0.129222	study 2
0.210104	0.232581	meta
-0.261213	-0.264541	study 1
-0.142529	-0.101273	study 2
-0.208231	-0.189877	meta
-0.0836803	-0.0444465	study 1
-0.133535	-0.0616649	study 2
-0.106435	-0.0512262	meta
-0.0183182	0.00561605	study 1
0.0216346	-0.0204976	study 2
-0.00387864	-0.00401748	meta
0.0840851	0.0829961	study 1
-0.0346818	-0.048988	study 2
0.0289619	0.0183806	meta
-0.0619635	-0.090168	study 1
-0.0275833	-0.0534252	study 2
-0.0472449	-0.0772429	meta
-0.243739	-0.092978	study 1
-0.369872	-0.223062	study 2
-0.29851	-0.145151	meta
0.0190369	-0.026771	study 1
-0.308822	-0.381347	study 2
-0.128517	-0.200009	meta
-0.130953	-0.114522	study 1
-0.29671	-0.280244	study 2
-0.202235	-0.191482	meta
-0.214787	-0.231124	study 1
-0.0180848	-0.0227942	study 2
-0.114891	-0.129179	meta
0.062573	0.0827372	study 1
-0.00922187	0.0420619	study 2
0.0293377	0.0708589	meta
-0.182502	-0.170156	study 1
0.286951	0.233791	study 2
0.0483935	0.0284663	meta
-0.0840033	-0.0983692	study 1
0.100481	0.0571273	study 2
-0.00176422	-0.0271281	meta
-0.300025	-0.328397	study 1
0.41392	0.415426	study 2
0.0540699	0.0412728	meta
-0.343325	-0.359807	study 1
0.463304	0.448243	study 2
0.0593264	0.0421339	meta
0.00608988	-0.00929455	study 1
0.120231	0.170459	study 2
0.0486716	0.0707156	meta
-0.0554717	-0.0537711	study 1
0.0787564	0.116503	study 2
-0.00741342	0.019239	meta
-0.037217	-0.0474441	study 1
0.244512	0.215433	study 2
0.084174	0.0711585	meta
-0.017657	-0.0230389	study 1
0.246919	0.218051	study 2
0.0996412	0.0868134	meta
0.0938487	0.0290252	study 1
-0.0244755	-0.0426654	study 2
0.0350235	-0.00452726	meta
0.0534558	0.0400668	study 1
0.0844707	0.033972	study 2
0.0641882	0.0381148	meta
0.0384649	0.0609349	study 1
0.00142655	0.10088	study 2
0.0226446	0.0745777	meta
0.251494	0.213006	study 1
-0.357575	-0.292161	study 2
-0.0465969	-0.0323816	meta
-0.400077	-0.412155	study 1
-0.0785233	-0.102487	study 2
-0.244298	-0.264486	meta
-0.0355219	-0.0343589	study 1
-0.0271199	-0.0545752	study 2
-0.0324586	-0.0410349	meta
-0.241199	-0.200857	study 1
-0.294118	-0.331367	study 2
-0.259273	-0.239168	meta
-0.0226485	0.0796014	study 1
-0.154443	-0.117007	study 2
-0.0757073	-0.0173217	meta
0.0432113	0.207951	study 1
0.0327779	0.0954101	study 2
0.0387114	0.158368	meta
-0.336246	-0.288828	study 1
0.43718	0.452329	study 2
0.0425848	0.0797411	meta
0.035031	0.0761259	study 1
-0.314987	-0.264923	study 2
-0.13809	-0.0930227	meta
-0.0579313	-0.0682158	study 1
-0.0263115	-0.0380641	study 2
-0.044101	-0.0573036	meta
-0.434353	-0.341658	study 1
-0.260227	-0.265575	study 2
-0.345767	-0.309093	meta
0.157129	0.0881835	study 1
0.25469	0.164825	study 2
0.207473	0.124182	meta
-0.15163	-0.14601	study 1
-0.0964737	-0.0892441	study 2
-0.123806	-0.123411	meta
-0.169159	-0.234924	study 1
0.135659	-0.0123312	study 2
-0.0320635	-0.148664	meta
-0.0885981	-0.135159	study 1
0.363622	0.269408	study 2
0.133373	0.0617215	meta
-0.26848	-0.283989	study 1
0.432721	0.3431	study 2
0.0763714	0.0233662	meta
-0.0560211	-0.139763	study 1
-0.0587604	-0.20675	study 2
-0.0571505	-0.167985	meta
-0.0735766	-0.104453	study 1
0.154324	0.111389	study 2
0.0382267	-0.00023924	meta
-0.0767647	-0.0848268	study 1
-0.135067	-0.124736	study 2
-0.101937	-0.10113	meta
0.0179385	-0.0242454	study 1
-0.174869	-0.213509	study 2
-0.0762887	-0.117324	meta
-0.343574	-0.291001	study 1
0.0686044	0.000109799	study 2
-0.141226	-0.148662	meta
-1.15761	-1.10714	study 1
0.380629	0.394633	study 2
-0.391454	-0.360232	meta
-1.08995	-0.922236	study 1
0.472671	0.469582	study 2
-0.304558	-0.225902	meta
0.0129265	0.0538336	study 1
0.24926	0.245158	study 2
0.128846	0.146644	meta
-0.0333226	-0.246906	study 1
-0.0073437	-0.363569	study 2
-0.0218889	-0.290427	meta
0.365314	0.201229	study 1
-0.0162522	-0.162386	study 2
0.19226	0.0288096	meta
-0.183315	-0.247428	study 1
0.042426	-0.0282859	study 2
-0.0895046	-0.144113	meta
-0.138686	-0.189845	study 1
-0.120181	-0.177173	study 2
-0.133503	-0.186298	meta
0.0674462	-0.0350261	study 1
0.0351404	-0.122657	study 2
0.052349	-0.0694223	meta
0.167092	0.111964	study 1
0.0989211	-0.0306795	study 2
0.143947	0.0429685	meta
0.222366	0.18503	study 1
0.0133559	-0.0829948	study 2
0.128785	0.0531165	meta
-0.0784631	-0.382475	study 1
0.0227021	-0.445183	study 2
-0.0387317	-0.404968	meta
-0.208728	-0.543885	study 1
0.180066	-0.363078	study 2
-0.0427158	-0.479285	meta
0.311815	-0.028248	study 1
0.375845	-0.0458962	study 2
0.338951	-0.033759	meta
-0.417818	-0.397932	study 1
-0.048216	-0.0445173	study 2
-0.237515	-0.226703	meta
-0.235029	-0.304202	study 1
-0.0036955	-0.0404522	study 2
-0.137442	-0.184257	meta
-0.0359868	0.0111683	study 1
0.0977725	0.0621517	study 2
0.0154916	0.0322327	meta
-0.0687892	-0.0421855	study 1
0.0163397	0.107043	study 2
-0.0290392	0.0313591	meta
-0.118387	-0.0593699	study 1
-0.0362991	0.037107	study 2
-0.0859385	-0.0140454	meta
0.170096	0.310744	study 1
-0.375081	-0.226374	study 2
-0.0872465	0.0531305	meta
-0.0260804	0.0322452	study 1
0.0118955	0.0645961	study 2
-0.0113462	0.0458295	meta
0.0814623	0.174285	study 1
0.0625505	0.124512	study 2
0.0730873	0.15596	meta
0.066176	0.0819236	study 1
-0.0257264	0.0341307	study 2
0.028781	0.0667448	meta
-0.143725	-0.131086	study 1
0.128168	0.123577	study 2
-0.0178666	-0.00658268	meta
-0.228429	-0.122516	study 1
-0.0455649	0.0243013	study 2
-0.16511	-0.0792201	meta
-0.106755	-0.0301131	study 1
-0.0397703	0.0643144	study 2
-0.0777731	0.0132023	meta
0.0365657	0.0717251	study 1
0.089782	0.0544487	study 2
0.0615027	0.0640519	meta
-0.187726	-0.188243	study 1
0.232209	0.19403	study 2
0.021377	0.00107299	meta
-0.00274492	-0.00417656	study 1
0.0159157	-0.0919534	study 2
0.00415499	-0.0349467	meta
0.0939057	0.156891	study 1
0.319151	0.158313	study 2
0.186928	0.157327	meta
-0.286632	-0.310533	study 1
0.229678	0.0817038	study 2
-0.0530733	-0.120908	meta
0.00748194	0.00937257	study 1
-0.145738	-0.130896	study 2
-0.0666879	-0.0594817	meta
0.0351004	0.00535348	study 1
-0.033691	-0.155776	study 2
0.0121037	-0.0663045	meta
-0.152305	-0.179932	study 1
0.118641	0.0271685	study 2
-0.0299548	-0.0821873	meta
0.0526553	0.0385925	study 1
0.0336555	0.0177201	study 2
0.0433771	0.0303666	meta
0.275038	0.180274	study 1
0.143512	-0.0527677	study 2
0.230529	0.0728792	meta
-0.00228168	0.151935	study 1
-0.0037794	0.0626039	study 2
-0.00298497	0.11	meta
0.137317	0.30445	study 1
-0.503911	-0.173377	study 2
-0.180167	0.0653434	meta
0.105767	-0.145947	study 1
0.175564	-0.083405	study 2
0.136116	-0.121999	meta
-0.156475	-0.366445	study 1
0.521528	0.187959	study 2
0.163661	-0.0969073	meta
-0.271938	-0.346201	study 1
0.286474	0.0809296	study 2
-0.00423064	-0.138172	meta
-0.0908313	-0.0643438	study 1
-0.130542	-0.106905	study 2
-0.106721	-0.0778694	meta
-0.264633	-0.344997	study 1
0.142903	0.0993755	study 2
-0.0673819	-0.135701	meta
-0.141034	-0.126606	study 1
-0.0986066	-0.0768347	study 2
-0.126541	-0.112964	meta
0.202789	0.177965	study 1
0.280359	0.254188	study 2
0.242938	0.210938	meta
0.145795	0.181064	study 1
-0.0245369	0.0564927	study 2
0.0652349	0.122103	meta
-0.0176081	-0.00400754	study 1
-0.0771388	-0.0629142	study 2
-0.0422284	-0.0318638	meta
-0.0136285	-0.0132757	study 1
0.0111355	-0.0143867	study 2
-0.00253556	-0.0137264	meta
0.295127	0.221465	study 1
-0.41445	-0.338193	study 2
-0.0594537	-0.0529743	meta
-0.197787	-0.171384	study 1
-0.245705	-0.242701	study 2
-0.216159	-0.200011	meta
-0.277539	-0.218911	study 1
-0.325541	-0.251732	study 2
-0.29684	-0.229646	meta
-0.290402	-0.147863	study 1
-0.585997	-0.381275	study 2
-0.422692	-0.247321	meta
-0.383262	-0.278708	study 1
-0.388376	-0.282727	study 2
-0.385511	-0.280107	meta
-0.0455304	-0.061495	study 1
-0.0192764	0.022518	study 2
-0.0358887	-0.0238738	meta
-0.0373558	-0.0616852	study 1
0.200639	0.141162	study 2
0.0974089	0.0399088	meta
-0.228258	-0.270688	study 1
-0.0119613	-0.0896216	study 2
-0.121759	-0.18291	meta
-0.230662	-0.266982	study 1
0.12889	0.0559495	study 2
-0.0540559	-0.107492	meta
-0.19158	-0.236749	study 1
0.170842	0.0973381	study 2
-0.0112585	-0.0721763	meta
0.0643671	0.0290673	study 1
0.0683589	0.0257391	study 2
0.0664417	0.027493	meta
0.0489184	-0.0311935	study 1
0.11964	0.0925304	study 2
0.0844691	0.0256639	meta
-0.0347256	0.0402384	study 1
-0.0905391	-0.0567674	study 2
-0.0563963	-0.002729	meta
0.0555444	-0.0155318	study 1
0.138421	0.0435584	study 2
0.0891338	0.00451975	meta
-0.251288	-0.379267	study 1
0.341153	0.27804	study 2
0.0467699	-0.0550883	meta
0.219062	0.0967413	study 1
0.33707	0.154769	study 2
0.265811	0.117794	meta
0.399016	0.362317	study 1
0.175519	0.129499	study 2
0.304304	0.264364	meta
0.151993	0.0221667	study 1
-0.267748	-0.385569	study 2
0.0057949	-0.153803	meta
-0.0665676	-0.0928631	study 1
-0.0438476	-0.0945608	study 2
-0.0579203	-0.0934275	meta
-0.145345	-0.160267	study 1
-0.182474	-0.13485	study 2
-0.161279	-0.149804	meta
-0.0112631	0.210403	study 1
-0.197024	0.174679	study 2
-0.0717593	0.201032	meta
0.0195405	-0.19757	study 1
0.0806315	-0.202524	study 2
0.0475921	-0.199506	meta
-0.18902	-0.318635	study 1
0.244787	0.0630071	study 2
0.0119538	-0.145216	meta
-0.0564772	-0.00883868	study 1
-0.138718	-0.0832456	study 2
-0.0971009	-0.0423599	meta
0.0580298	0.0104594	study 1
-0.225906	-0.225274	study 2
-0.0772289	-0.104279	meta
-0.00183704	0.0125381	study 1
0.102959	0.0610025	study 2
0.0403708	0.0329062	meta
-0.116501	-0.109074	study 1
-0.172167	-0.213697	study 2
-0.140627	-0.156034	meta
-0.159529	-0.148422	study 1
-0.17894	-0.222719	study 2
-0.168659	-0.178929	meta
0.186653	0.114469	study 1
0.137247	0.0641974	study 2
0.165736	0.0973525	meta
0.0895816	0.069719	study 1
0.0291094	0.0212467	study 2
0.065518	0.0532485	meta
0.0164345	-0.0070245	study 1
-0.0685315	-0.0807037	study 2
-0.0176911	-0.0328448	meta
-0.331422	0.02581	study 1
-0.594495	-0.0763054	study 2
-0.4291	-0.00815594	meta
-0.0966357	-0.00440967	study 1
-0.0178104	0.0795122	study 2
-0.0663552	0.0358434	meta
0.091716	0.0969094	study 1
0.207632	0.199222	study 2
0.14356	0.145993	meta
0.420198	0.139698	study 1
-0.125197	-0.326865	study 2
0.149929	-0.0901996	meta
-0.0269609	0.065563	study 1
-0.0382071	0.00755579	study 2
-0.0313408	0.045859	meta
0.085929	0.0522367	study 1
0.120749	0.107055	study 2
0.100079	0.0740605	meta
0.0186142	0.0734393	study 1
-0.0326347	-0.00307547	study 2
-0.00101441	0.0402072	meta
-0.0281811	0.0450318	study 1
-0.0197558	0.00744204	study 2
-0.0252206	0.0317068	meta
-0.266462	-0.0977449	study 1
-0.100869	-0.0572811	study 2
-0.213011	-0.0851058	meta
0.0831277	0.0308243	study 1
-0.0389947	-0.0693076	study 2
0.0328271	-0.0165233	meta
0.118805	0.0525148	study 1
0.0340153	-0.0187433	study 2
0.0809387	0.0230108	meta
0.0453805	0.0577739	study 1
-0.0130308	-0.0354925	study 2
0.0209347	0.0132895	meta
-0.0115645	-0.0184705	study 1
0.162763	0.15757	study 2
0.0715577	0.067359	meta
-0.333409	-0.314612	study 1
-0.0873691	-0.0981627	study 2
-0.22071	-0.210551	meta
-0.398978	-0.429172	study 1
-0.107925	-0.177279	study 2
-0.258856	-0.30861	meta
0.00617526	-0.0047974	study 1
-0.215197	-0.237066	study 2
-0.102159	-0.119656	meta
-0.271586	-0.285344	study 1
0.0454998	0.0497363	study 2
-0.111534	-0.118763	meta
-0.31577	-0.3353	study 1
0.0137031	0.0294223	study 2
-0.149008	-0.154556	meta
-0.0264457	-0.0224428	study 1
-0.0114382	-0.0240708	study 2
-0.0195284	-0.0230082	meta
0.0464274	0.0400498	study 1
0.216632	0.160504	study 2
0.129781	0.0978671	meta
0.0503342	0.0557404	study 1
0.43781	0.353546	study 2
0.242456	0.199088	meta
0.0290467	0.0475309	study 1
0.0147929	0.0405542	study 2
0.0239835	0.0451842	meta
0.0399517	-0.0471813	study 1
0.164211	-0.0383501	study 2
0.0857971	-0.0447982	meta
0.431507	0.275859	study 1
0.401032	0.212531	study 2
0.41519	0.244401	meta
0.0387354	0.00248948	study 1
0.129036	0.030094	study 2
0.0687355	0.0127917	meta
0.0700022	0.027551	study 1
-0.0776841	-0.150276	study 2
0.00905852	-0.0573726	meta
0.157989	0.16541	study 1
-0.12429	-0.0398192	study 2
0.022777	0.0661517	meta
0.101075	0.115161	study 1
-0.301356	-0.254174	study 2
-0.0806385	-0.0576133	meta
-0.00758153	-0.0995215	study 1
-0.319374	-0.325664	study 2
-0.143441	-0.209106	meta
0.0585921	0.129958	study 1
0.055865	0.103005	study 2
0.0571384	0.119259	meta
-0.0455553	-0.0228356	study 1
-0.0448669	-0.0392697	study 2
-0.045223	-0.0296995	meta
0.102013	0.127319	study 1
0.156541	0.143803	study 2
0.124351	0.133945	meta
0.132027	0.168705	study 1
0.301214	0.289373	study 2
0.203585	0.222313	meta
0.232516	0.30906	study 1
-0.0596811	-0.119454	study 2
0.104507	0.100594	meta
0.00104642	0.0762617	study 1
-0.135776	-0.0202659	study 2
-0.0585352	0.0298737	meta
0.264075	0.176974	study 1
0.11452	0.121979	study 2
0.196643	0.152499	meta
0.0166527	0.0353957	study 1
0.0144289	0.0113355	study 2
0.0157547	0.0269495	meta
0.0117369	0.0301226	study 1
-0.0617049	-0.0141627	study 2
-0.0160882	0.0155879	meta
0.0752839	-0.00598213	study 1
-0.528465	-0.551914	study 2
-0.176028	-0.263973	meta
0.0808246	0.109931	study 1
0.146384	0.174023	study 2
0.114971	0.138979	meta
0.172723	0.239424	study 1
0.0665554	0.136563	study 2
0.124878	0.202177	meta
0.199798	-0.0145774	study 1
0.142146	-0.07943	study 2
0.179069	-0.0377396	meta
0.395926	0.343416	study 1
-0.0796948	-0.0557646	study 2
0.185488	0.149297	meta
-0.172046	-0.0810467	study 1
-0.0656438	-0.00451722	study 2
-0.123381	-0.0449508	meta
-0.0339929	0.12442	study 1
-0.0875221	0.0518422	study 2
-0.0565749	0.0911699	meta
0.0614909	0.174936	study 1
0.118433	0.240979	study 2
0.0835354	0.200632	meta
0.188083	0.00202185	study 1
0.0781652	-0.104684	study 2
0.146652	-0.0459041	meta
-0.123788	-0.0301095	study 1
0.0660301	0.11032	study 2
-0.05321	0.0320436	meta
-0.132861	-0.137437	study 1
0.127991	0.175509	study 2
-0.0116295	0.0153425	meta
-0.09039	-0.0675474	study 1
-0.0941862	-0.061048	study 2
-0.0918223	-0.0651825	meta
-0.011609	0.0204562	study 1
-0.127249	-0.0718939	study 2
-0.0656428	-0.0232442	meta
0.16362	0.140706	study 1
0.109842	0.0779582	study 2
0.137861	0.117553	meta
0.0896718	0.266436	study 1
-0.148046	0.0312057	study 2
-0.0127137	0.152069	meta
-0.16186	-0.0990169	study 1
-0.218368	-0.095551	study 2
-0.182979	-0.0977819	meta
-0.148993	-0.0550888	study 1
-0.0950666	0.0403376	study 2
-0.127529	-0.0198525	meta
0.191987	0.0494653	study 1
0.302481	0.116272	study 2
0.234013	0.0745873	meta
-0.0159796	-0.243989	study 1
0.501216	0.274899	study 2
0.248017	0.0138382	meta
0.199678	0.068225	study 1
0.301156	0.129279	study 2
0.240147	0.0925166	meta
-0.358642	-0.461022	study 1
0.0590789	-0.0699373	study 2
-0.155935	-0.270944	meta
-0.430989	-0.481576	study 1
0.281441	0.10759	study 2
-0.0807906	-0.193384	meta
0.333893	0.310192	study 1
-0.178524	-0.0537853	study 2
0.0857328	0.133517	meta
0.0024351	0.0467361	study 1
-0.15971	-0.0671215	study 2
-0.0713214	-0.00248909	meta
0.111772	0.0597399	study 1
-0.144569	-0.0839294	study 2
-0.0140743	0.00227081	meta
0.141001	0.209103	study 1
-0.11739	-0.00455729	study 2
0.0206923	0.102952	meta
-0.0904839	-0.128029	study 1
0.277562	0.265431	study 2
0.0895297	0.0670189	meta
0.0208945	0.0849803	study 1
-0.022519	0.0617789	study 2
0.00479016	0.076245	meta
0.311571	0.171115	study 1
0.03222	-0.107743	study 2
0.205694	0.04242	meta
0.265458	0.131542	study 1
-0.0456326	-0.18135	study 2
0.156679	-0.0118758	meta
0.145126	0.057782	study 1
-0.0370876	-0.146368	study 2
0.0746543	-0.0268204	meta
0.116018	0.0935108	study 1
0.0262233	-0.0646784	study 2
0.0834392	0.0468598	meta
-0.0223311	-0.0636039	study 1
-0.00937169	-0.181593	study 2
-0.0178565	-0.0971507	meta
0.52085	0.414606	study 1
0.306372	0.243524	study 2
0.42723	0.353873	meta
0.182366	0.0628373	study 1
-0.381352	-0.431802	study 2
-0.0763755	-0.167361	meta
0.382254	0.241604	study 1
0.374237	0.20832	study 2
0.379091	0.230892	meta
0.0721057	-0.0192423	study 1
0.0680007	-0.097595	study 2
0.0706854	-0.0466587	meta
0.345984	0.226819	study 1
0.361113	0.128985	study 2
0.351401	0.187763	meta
0.800871	0.575268	study 1
-0.0583726	-0.121409	study 2
0.368994	0.23144	meta
0.0278964	0.0279875	study 1
0.0656002	0.0735417	study 2
0.0456516	0.0466299	meta
0.137627	0.0170822	study 1
-0.115513	-0.184411	study 2
0.0189019	-0.0823159	meta
0.240397	0.125418	study 1
-0.0587468	-0.124729	study 2
0.0977874	0.00183468	meta
0.11756	0.0143956	study 1
-0.018969	-0.054044	study 2
0.0671447	-0.0171965	meta
-0.197242	-0.270947	study 1
0.189679	0.100023	study 2
-0.0129306	-0.0888813	meta
-0.194563	-0.244618	study 1
0.24495	0.158836	study 2
0.0179906	-0.0456716	meta
-0.414899	-0.25955	study 1
-0.809337	-0.661449	study 2
-0.601807	-0.449988	meta
-0.0417611	-0.0718267	study 1
-0.226236	-0.220821	study 2
-0.130437	-0.133115	meta
0.312761	0.195987	study 1
0.775058	0.580633	study 2
0.546719	0.38644	meta
0.0953255	0.0577516	study 1
-0.0730613	-0.0831212	study 2
0.0234647	0.00332506	meta
-0.198791	-0.151014	study 1
0.0112805	0.00714064	study 2
-0.107812	-0.0872555	meta
-0.441883	-0.431521	study 1
-0.16657	-0.117867	study 2
-0.310383	-0.281714	meta
0.267731	0.253483	study 1
-0.0678554	-0.0531927	study 2
0.11455	0.107572	meta
-0.184125	-0.197229	study 1
0.0759074	0.0670804	study 2
-0.0588146	-0.0680454	meta
0.154874	0.0983853	study 1
0.183176	0.0845219	study 2
0.166635	0.0936899	meta
0.0771794	-0.0012964	study 1
-0.0506454	-0.106856	study 2
0.020691	-0.0412381	meta
0.227957	0.162157	study 1
-0.0549122	-0.104359	study 2
0.110114	0.0440992	meta
-0.0595567	-0.180326	study 1
0.72655	0.533004	study 2
0.330076	0.166653	meta
0.0292722	0.0979633	study 1
0.498865	0.387633	study 2
0.259199	0.237043	meta
-0.0650101	-0.0124841	study 1
0.0418461	0.0227393	study 2
-0.0197297	-0.000402716	meta
-0.0542809	-0.0414441	study 1
0.00568069	-0.00441789	study 2
-0.0298325	-0.0255391	meta
-0.0642881	-0.0784138	study 1
-0.155392	-0.126775	study 2
-0.101252	-0.0968853	meta
-0.0136672	-0.0539609	study 1
-0.0408915	-0.0156251	study 2
-0.0246733	-0.0388342	meta
0.116588	0.0657985	study 1
0.0805446	0.101308	study 2
0.0982515	0.082217	meta
0.399325	0.366717	study 1
0.220248	0.224754	study 2
0.314199	0.3113	meta
0.166311	0.0719222	study 1
0.175842	0.0515048	study 2
0.170227	0.0635476	meta
-0.0905018	-0.0609749	study 1
0.0373784	0.000885736	study 2
-0.0357149	-0.0361376	meta
0.243131	-0.0875974	study 1
0.359505	-0.0888856	study 2
0.289679	-0.0880342	meta
0.109555	-0.17828	study 1
0.102285	-0.295077	study 2
0.106748	-0.221505	meta
0.124969	0.125887	study 1
0.0111017	0.0243779	study 2
0.0726547	0.0798264	meta
-0.0296142	-0.0277523	study 1
-0.0198615	0.0414686	study 2
-0.025434	-0.00490411	meta
-0.0417904	-0.0421741	study 1
0.246256	0.263726	study 2
0.100588	0.109275	meta
0.00361267	-0.071455	study 1
0.137481	0.112316	study 2
0.069932	0.0185294	meta
-0.0728918	-0.0744326	study 1
-0.153663	-0.108142	study 2
-0.105883	-0.0846433	meta
-0.0921381	-0.0756842	study 1
-0.227839	-0.232545	study 2
-0.142482	-0.148954	meta
-0.0920141	-0.139614	study 1
0.051148	0.0127358	study 2
-0.0263908	-0.0691405	meta
0.0103697	-0.0804251	study 1
-0.122373	-0.234337	study 2
-0.0479473	-0.144196	meta
0.316543	0.156306	study 1
0.260711	0.0544292	study 2
0.292971	0.121399	meta
0.166469	0.0529098	study 1
0.0555813	-0.0668739	study 2
0.118747	-0.00329313	meta
0.0172028	0.0155918	study 1
-0.021848	-0.0201967	study 2
0.00165525	0.00453878	meta
-0.0107578	-0.00800697	study 1
0.00469794	0.0154631	study 2
-0.00476244	0.00092112	meta
0.0669795	0.0283234	study 1
0.0700842	0.0136946	study 2
0.0683084	0.0213209	meta
0.055293	0.0427652	study 1
-0.0529492	-0.0954966	study 2
0.013906	-0.0237216	meta
-0.0473325	-0.072074	study 1
-0.144306	-0.0426028	study 2
-0.0956404	-0.0598586	meta
0.0717269	0.0368468	study 1
-0.00861157	-0.0454978	study 2
0.0402533	-0.00275683	meta
-0.319725	-0.219206	study 1
-0.0563942	-0.0879189	study 2
-0.212741	-0.166366	meta
0.112621	-0.066144	study 1
0.132051	-0.04537	study 2
0.119673	-0.0596229	meta
-0.214667	-0.14172	study 1
-0.121246	-0.0752073	study 2
-0.180332	-0.116821	meta
0.0269307	-0.240932	study 1
0.000691912	-0.423929	study 2
0.0165714	-0.306645	meta
0.193155	0.151192	study 1
-0.341357	-0.418067	study 2
-0.0664349	-0.127881	meta
-0.101298	-0.151103	study 1
-0.331983	-0.434857	study 2
-0.207057	-0.283143	meta
-0.0861969	-0.0696771	study 1
0.0454557	-0.0254839	study 2
-0.0304488	-0.0557798	meta
0.0707196	0.0862089	study 1
0.134733	0.0079819	study 2
0.0905011	0.0596362	meta
0.0718092	0.075011	study 1
0.104296	0.100055	study 2
0.0863546	0.0843659	meta
0.220729	0.213427	study 1
0.210722	0.141945	study 2
0.216962	0.187514	meta
0.451083	0.337998	study 1
0.557699	0.438655	study 2
0.494825	0.372928	meta
0.098873	0.0653008	study 1
0.084637	0.0249994	study 2
0.0943847	0.0529232	meta
0.0509139	0.0291613	study 1
0.0416493	0.00700249	study 2
0.0476955	0.0220908	meta
0.0545489	0.0301807	study 1
0.0879059	0.0328599	study 2
0.065664	0.0310112	meta
-0.0527757	-0.0650575	study 1
-0.0524564	-0.0412853	study 2
-0.0526704	-0.056884	meta
0.024917	0.0895237	study 1
0.0275855	0.00189708	study 2
0.0257953	0.0664613	meta
-0.236977	-0.168478	study 1
-0.191151	-0.224667	study 2
-0.219969	-0.188257	meta
0.00576055	-0.0393487	study 1
0.145963	0.131176	study 2
0.0709419	0.0439825	meta
-0.137205	-0.167115	study 1
0.0926771	0.0719435	study 2
-0.0320766	-0.0513215	meta
-0.079254	-0.0141979	study 1
0.0122814	0.0627306	study 2
-0.0343741	0.0224073	meta
0.146318	0.0308933	study 1
0.123939	0.0437318	study 2
0.138022	0.0359091	meta
-0.017747	0.0319409	study 1
0.0925687	0.0747188	study 2
0.0392437	0.0509894	meta
0.375559	0.3507	study 1
0.370013	0.247918	study 2
0.372878	0.313511	meta
-0.0784662	-0.0469261	study 1
0.0146842	0.0486648	study 2
-0.0384736	-0.0142134	meta
0.332075	0.240662	study 1
0.249657	0.146402	study 2
0.289732	0.202944	meta
-0.171744	-0.0983169	study 1
0.164834	0.172793	study 2
-0.0104751	0.0338586	meta
-0.163128	-0.0871199	study 1
0.00221325	0.0867354	study 2
-0.0882623	-0.00143894	meta
-0.201277	-0.156586	study 1
-0.114092	0.0900181	study 2
-0.165991	-0.0392682	meta
-0.148979	-0.141982	study 1
0.174573	0.311934	study 2
-0.00710536	0.0819691	meta
-0.203626	-0.14643	study 1
-0.0281344	0.0231395	study 2
-0.126359	-0.0694357	meta
-0.100202	-0.0415786	study 1
-0.0435184	0.0262171	study 2
-0.0781922	-0.00959183	meta
-0.199898	-0.126478	study 1
0.0241673	0.149716	study 2
-0.0970348	-0.00203175	meta
0.151885	0.112726	study 1
0.231628	0.213054	study 2
0.188326	0.158451	meta
0.397672	0.240127	study 1
-0.297075	-0.401084	study 2
0.0975301	-0.0583709	meta
0.336335	0.160438	study 1
-0.251509	-0.414775	study 2
0.124281	-0.0970426	meta
0.429884	0.257318	study 1
-0.329237	-0.46705	study 2
0.104808	-0.0775311	meta
-0.0696486	0.0263856	study 1
-0.210037	-0.0757399	study 2
-0.125445	-0.0123615	meta
-0.107701	-0.06649	study 1
0.0144109	0.0501618	study 2
-0.0476985	-0.0181199	meta
0.0168616	0.00610851	study 1
0.0774819	0.0281703	study 2
0.0410667	0.014189	meta
0.168674	0.144784	study 1
0.195912	0.12227	study 2
0.181148	0.136189	meta
-0.0432281	-0.0791146	study 1
-0.0530701	-0.122197	study 2
-0.0470739	-0.0923458	meta
0.658168	0.532614	study 1
-0.0149701	-0.232823	study 2
0.333203	0.154535	meta
-1.96789	-1.57391	study 1
0.52028	0.0266292	study 2
-0.753962	-0.836502	meta
-0.118676	-0.104684	study 1
0.204764	0.21045	study 2
0.0408502	0.0510633	meta
0.0981277	0.124456	study 1
-0.0511882	-0.0201464	study 2
0.0212432	0.0519367	meta
0.152273	0.16092	study 1
-0.0649631	-0.0130242	study 2
0.0494194	0.0783839	meta
-0.219854	-0.218662	study 1
0.0246424	0.0260611	study 2
-0.104468	-0.103858	meta
-0.209239	-0.164918	study 1
0.182567	0.224081	study 2
-0.0205185	0.0226085	meta
0.299095	0.153152	study 1
0.112136	-0.0495209	study 2
0.21276	0.0581817	meta
0.182208	0.0537346	study 1
0.0882672	-0.0454081	study 2
0.139612	0.0156821	meta
0.206264	0.0262936	study 1
0.276315	0.173211	study 2
0.236006	0.0754586	meta
-0.097681	-0.093276	study 1
-0.255102	-0.209162	study 2
-0.157707	-0.147664	meta
0.0444175	0.0225548	study 1
-0.0179147	-0.00704779	study 2
0.0142468	0.0117312	meta
-0.0190378	-0.0155394	study 1
0.0112045	0.0111057	study 2
-0.00288076	-0.00379507	meta
-0.0438227	0.0438485	study 1
0.0452703	0.111821	study 2
-0.0135852	0.0725093	meta
0.0230115	0.0290232	study 1
-0.116671	-0.0906464	study 2
-0.0411485	-0.0279591	meta
-0.122952	-0.0781009	study 1
-0.168023	-0.157433	study 2
-0.142261	-0.111771	meta
-0.0136413	-0.0517538	study 1
-0.230696	-0.230279	study 2
-0.11907	-0.137123	meta
-0.205641	-0.143879	study 1
-0.261296	-0.160911	study 2
-0.226829	-0.150744	meta
0.122373	0.0483191	study 1
0.305353	0.225693	study 2
0.211601	0.134102	meta
0.0703912	0.0413271	study 1
0.0458985	0.0370061	study 2
0.0577416	0.0394483	meta
-0.0847967	0.0672671	study 1
-0.251238	-0.106259	study 2
-0.156763	-0.0140285	meta
-0.0578422	0.106074	study 1
-0.280194	-0.108905	study 2
-0.147568	0.00124371	meta
-0.319182	-0.117624	study 1
-0.36056	-0.0879252	study 2
-0.335802	-0.105978	meta
-0.254125	-0.046743	study 1
0.0832063	0.302729	study 2
-0.0968017	0.126637	meta
-0.373256	-0.297706	study 1
-0.0123841	0.08446	study 2
-0.198553	-0.10836	meta
0.135258	0.182658	study 1
-0.122434	0.0403548	study 2
0.0392222	0.117842	meta
0.0839281	0.0490469	study 1
-0.0352099	-0.0365156	study 2
0.0288438	0.0107555	meta
-0.249825	-0.211519	study 1
0.0152725	0.0133406	study 2
-0.123884	-0.105473	meta
0.0120775	-0.0123762	study 1
-0.258734	-0.263781	study 2
-0.119601	-0.127724	meta
0.244939	0.259039	study 1
-0.171612	-0.0318186	study 2
0.0495264	0.135633	meta
0.0369251	-0.00492335	study 1
-0.134137	-0.0740734	study 2
-0.0372542	-0.032063	meta
0.0716532	0.0842518	study 1
0.027784	0.0894366	study 2
0.0532608	0.0860785	meta
-0.0880396	-0.0890779	study 1
-0.0446099	-0.0303831	study 2
-0.0720047	-0.0635857	meta
-0.317025	-0.31933	study 1
-0.309438	-0.318536	study 2
-0.312774	-0.318972	meta
-0.0670594	-0.0415985	study 1
0.0577287	0.0952297	study 2
-0.0096034	0.0245274	meta
-0.314656	-0.129255	study 1
-0.0819408	0.23721	study 2
-0.232744	0.046768	meta
-0.0257461	0.0241108	study 1
-0.0224265	0.35487	study 2
-0.0244287	0.171848	meta
0.0775635	0.0767346	study 1
0.119126	0.109413	study 2
0.0969882	0.0882569	meta
0.11068	-0.0452885	study 1
0.0967938	-0.0435842	study 2
0.106177	-0.0446813	meta
0.0701618	-0.0558549	study 1
0.275782	0.120345	study 2
0.168676	0.0303849	meta
0.0015531	-0.117407	study 1
0.0179716	-0.078448	study 2
0.00714127	-0.103663	meta
-0.0839417	-0.131386	study 1
-0.0541115	-0.11936	study 2
-0.0727206	-0.127356	meta
-0.155505	-0.145473	study 1
0.103385	0.0599636	study 2
-0.0310376	-0.046495	meta
-0.0631444	-0.110147	study 1
0.0348329	-0.0558087	study 2
-0.0203437	-0.0861436	meta
-0.0258359	-0.0606661	study 1
0.0799456	0.00770073	study 2
0.0217517	-0.0281944	meta
0.100655	0.048226	study 1
0.214681	0.102805	study 2
0.160664	0.0706865	meta
-0.118606	-0.156386	study 1
-0.109736	-0.164994	study 2
-0.114631	-0.159459	meta
-0.167273	0.0178782	study 1
-0.01239	0.0933299	study 2
-0.103216	0.044231	meta
0.0380391	0.262027	study 1
0.117541	0.220463	study 2
0.071732	0.247528	meta
0.0421918	-0.00105017	study 1
-0.00327382	-0.0130821	study 2
0.0264821	-0.00486823	meta
-0.180239	-0.14376	study 1
0.090843	-0.0441352	study 2
-0.0882705	-0.106432	meta
-0.141876	-0.0937053	study 1
-0.140011	-0.0964123	study 2
-0.141036	-0.0948302	meta
0.135639	0.0226845	study 1
-0.311269	-0.345729	study 2
-0.0709639	-0.145438	meta
-0.0206156	0.0458514	study 1
-0.113394	-0.0311468	study 2
-0.0644096	0.0150541	meta
-0.0264358	0.0392277	study 1
-0.13249	-0.0582368	study 2
-0.0750641	0.00194517	meta
-0.147556	-0.126428	study 1
-0.080632	-0.0330812	study 2
-0.121041	-0.0920997	meta
-0.116258	-0.159046	study 1
-0.311575	-0.319952	study 2
-0.201821	-0.226314	meta
-0.072047	0.0639193	study 1
0.093417	0.279453	study 2
-0.0242812	0.167259	meta
0.160148	0.15308	study 1
-0.0376732	0.00676237	study 2
0.068576	0.0833663	meta
0.0396315	0.0426777	study 1
-0.249817	-0.207134	study 2
-0.100821	-0.0798496	meta
0.562157	0.713606	study 1
0.0859244	0.240005	study 2
0.34448	0.488665	meta
-0.110226	-0.059526	study 1
-0.0649269	-0.0585155	study 2
-0.0918836	-0.0591164	meta
-0.211563	-0.168633	study 1
0.273585	0.227332	study 2
0.0192574	0.0212059	meta
-0.372141	-0.360917	study 1
-0.292678	-0.258759	study 2
-0.335717	-0.316766	meta
-0.00906312	0.0918309	study 1
-0.426787	-0.165088	study 2
-0.198476	-0.0321292	meta
0.0504876	-0.00435818	study 1
0.329537	0.251659	study 2
0.190549	0.122905	meta
0.175396	0.102533	study 1
0.175389	0.0827264	study 2
0.175392	0.0938692	meta
0.138822	0.102272	study 1
-0.105766	-0.109219	study 2
0.0166	-0.00277117	meta
-0.0334698	-0.0923857	study 1
-0.112558	-0.132314	study 2
-0.0673083	-0.109512	meta
0.0354554	0.0219478	study 1
-0.0181188	0.000310171	study 2
0.0156408	0.0133992	meta
-0.0415784	0.038311	study 1
-0.240392	-0.133898	study 2
-0.132683	-0.0435361	meta
0.0798323	0.0916727	study 1
0.0178533	0.0148302	study 2
0.0526103	0.0564187	meta
0.640313	0.500604	study 1
0.165029	0.0337763	study 2
0.445565	0.296509	meta
0.068332	0.0824148	study 1
-0.00935929	-0.0511234	study 2
0.0388072	0.023557	meta
0.628303	0.611807	study 1
-0.0245401	-0.0417758	study 2
0.301722	0.287984	meta
-0.136604	-0.0908306	study 1
-0.129689	-0.101921	study 2
-0.133719	-0.0943246	meta
0.196943	0.248304	study 1
-0.252206	-0.122805	study 2
-0.0240202	0.0651259	meta
0.0520407	0.0539516	study 1
0.0821331	0.0542357	study 2
0.0648817	0.0540597	meta
0.00703352	-0.00936437	study 1
-0.117374	-0.223918	study 2
-0.0520422	-0.111362	meta
-0.130635	-0.0955871	study 1
-0.397379	-0.351613	study 2
-0.261529	-0.220638	meta
-0.117651	-0.0996949	study 1
0.485559	0.54	study 2
0.174836	0.212704	meta
0.0305225	-0.0780243	study 1
0.201313	0.0719011	study 2
0.0965191	-0.0193301	meta
-0.190227	-0.103583	study 1
-0.646519	-0.584105	study 2
-0.393778	-0.328222	meta
0.0304291	-0.0545531	study 1
0.0716177	0.0317705	study 2
0.0462226	-0.0185522	meta
0.153609	-0.0233231	study 1
0.114251	-0.0171617	study 2
0.138333	-0.0212319	meta
0.121631	0.0599875	study 1
0.377861	0.249365	study 2
0.248545	0.153525	meta
0.164218	0.0357768	study 1
0.0751962	-0.0191426	study 2
0.131135	0.0196608	meta
0.077392	0.0649305	study 1
-0.199021	-0.243231	study 2
-0.0574887	-0.0857907	meta
-0.00392142	0.0736743	study 1
-0.0371651	0.00360436	study 2
-0.0119154	0.0614451	meta
-0.259116	-0.208726	study 1
-0.254382	-0.212831	study 2
-0.257191	-0.210046	meta
-0.047416	-0.0314715	study 1
-0.0862477	-0.0549088	study 2
-0.0658194	-0.0419035	meta
0.130007	0.101693	study 1
0.0837666	0.059227	study 2
0.109953	0.0856338	meta
0.0312598	0.0198645	study 1
0.0847564	0.0581093	study 2
0.0520914	0.0364486	meta
0.0933843	0.10324	study 1
0.0551064	0.0275413	study 2
0.0761965	0.0714872	meta
-0.149299	0.0696639	study 1
-0.354596	0.00368406	study 2
-0.206503	0.0534546	meta
0.0215812	0.0223628	study 1
0.0389743	0.0214906	study 2
0.0291275	0.022076	meta
0.321194	0.323846	study 1
-0.013771	0.135114	study 2
0.165278	0.246282	meta
0.106475	0.0343074	study 1
0.1309	0.109051	study 2
0.117022	0.063188	meta
0.00644983	-0.0224976	study 1
0.0338459	0.0285288	study 2
0.0183164	-0.00174996	meta
0.0370152	0.000746993	study 1
0.0102223	-0.0232434	study 2
0.0264274	-0.00689655	meta
-0.00518179	-0.168315	study 1
-0.536883	-0.655465	study 2
-0.23518	-0.394455	meta
0.0637235	0.0607523	study 1
0.0323964	0.0330692	study 2
0.0468921	0.0477472	meta
0.0225511	0.00212535	study 1
-0.329221	-0.341318	study 2
-0.149183	-0.166112	meta
0.0130283	0.0257464	study 1
-0.154618	-0.127797	study 2
-0.0662958	-0.047722	meta
-0.143823	-0.0822702	study 1
-0.0533287	-0.0481483	study 2
-0.108912	-0.0717546	meta
0.319913	0.282656	study 1
-0.193547	-0.158407	study 2
0.0970074	0.0898668	meta
0.306691	0.238206	study 1
0.125744	0.121708	study 2
0.207792	0.183591	meta
0.125573	0.125009	study 1
-0.043383	0.0124831	study 2
0.0490962	0.0736443	meta
-0.0586698	-0.0881188	study 1
-0.136368	-0.0802035	study 2
-0.0838025	-0.0857822	meta
0.500825	0.425745	study 1
0.274196	0.302841	study 2
0.387993	0.372368	meta
0.133403	0.0861085	study 1
0.061095	0.0901662	study 2
0.105662	0.0874388	meta
0.111118	0.139114	study 1
-0.108219	-0.0789927	study 2
0.000995773	0.0453124	meta
-0.0592882	-0.0583945	study 1
-0.00335516	0.0652921	study 2
-0.0348116	-0.000469054	meta
0.0193255	0.0354466	study 1
-0.103861	0.0910273	study 2
-0.0112262	0.0497006	meta
-0.146557	-0.141275	study 1
-0.362308	-0.196805	study 2
-0.22946	-0.159526	meta
0.0440983	0.0256954	study 1
0.132629	0.141544	study 2
0.0830016	0.0802224	meta
-0.141161	-0.0699239	study 1
-0.65236	-0.534666	study 2
-0.38114	-0.294141	meta
0.00398697	0.0443296	study 1
-0.0886386	-0.0154667	study 2
-0.0387377	0.0193059	meta
-0.00875885	0.0347956	study 1
0.00290799	0.0241895	study 2
-0.00325519	0.0303154	meta
-0.107053	-0.0118905	study 1
0.558774	0.468902	study 2
0.225867	0.226774	meta
0.00800352	-0.0176449	study 1
0.280753	0.164199	study 2
0.101883	0.0583654	meta
0.0538857	0.0157867	study 1
0.300123	0.181826	study 2
0.143522	0.0877559	meta
0.105731	-0.0405662	study 1
0.159122	-0.000125286	study 2
0.123618	-0.0288412	meta
-0.0416911	-0.147187	study 1
0.042301	-0.0446892	study 2
-0.00873467	-0.1169	meta
0.0726201	0.0577239	study 1
0.194733	0.191167	study 2
0.131577	0.122271	meta
-0.150814	-0.162923	study 1
0.00171031	0.106767	study 2
-0.0826112	-0.0406142	meta
-0.134435	-0.0487704	study 1
-0.303613	-0.25246	study 2
-0.216277	-0.14874	meta
-0.0244231	-0.00507371	study 1
0.106457	0.123816	study 2
0.0317771	0.0533498	meta
-0.317828	-0.0473395	study 1
-0.460918	-0.0387018	study 2
-0.366627	-0.0444261	meta
0.0891766	-0.056166	study 1
-0.559849	-0.629497	study 2
-0.189903	-0.326255	meta
0.0266643	-0.0733107	study 1
0.0703293	-0.098335	study 2
0.044144	-0.082214	meta
-0.00819938	-0.034766	study 1
0.0425454	0.00667578	study 2
0.013291	-0.0159821	meta
-0.325493	-0.0543092	study 1
-0.138779	0.0656606	study 2
-0.246192	-0.0121076	meta
-0.170518	-0.079406	study 1
-0.0198227	0.087519	study 2
-0.104416	0.00190681	meta
-0.135753	-0.0853454	study 1
0.200685	0.296843	study 2
0.00839147	0.0933155	meta
-0.0387743	0.0116807	study 1
-0.128447	-0.110141	study 2
-0.0831497	-0.0477497	meta
0.0436161	0.102054	study 1
-0.115817	-0.0925072	study 2
-0.0356022	0.00689016	meta
0.00506237	0.149794	study 1
0.0144573	0.106857	study 2
0.00927151	0.13326	meta
0.0685099	-0.0426962	study 1
0.195341	0.090996	study 2
0.124558	0.00592399	meta
0.194066	0.276847	study 1
-0.0659548	0.0251882	study 2
0.0731385	0.156779	meta
0.0201257	0.0507113	study 1
-0.107774	-0.0822442	study 2
-0.0400716	-0.0141933	meta
-0.531911	-0.475129	study 1
-0.0260828	0.100941	study 2
-0.289164	-0.189904	meta
0.244529	0.319306	study 1
-0.122314	-0.0563343	study 2
0.0631523	0.134075	meta
-0.495	-0.48014	study 1
-0.0141768	0.0981209	study 2
-0.260666	-0.193737	meta
-0.0493372	-0.0393801	study 1
0.0475093	0.0019363	study 2
-0.012329	-0.0223622	meta
0.235162	0.233882	study 1
-0.700362	-0.635622	study 2
-0.228939	-0.196247	meta
-0.408696	-0.259265	study 1
0.546482	0.795114	study 2
0.0520138	0.262899	meta
-0.0635432	0.0535072	study 1
-0.274901	-0.0568992	study 2
-0.148292	0.00623506	meta
-0.390273	-0.357025	study 1
0.134195	0.482297	study 2
-0.201582	0.0519132	meta
-0.120057	-0.0643713	study 1
-0.236043	-0.18623	study 2
-0.1658	-0.121321	meta
0.0171286	-0.0113977	study 1
-0.0523454	0.0255462	study 2
-0.0144587	0.00325038	meta
-0.102062	-0.0939421	study 1
-0.149769	-0.131094	study 2
-0.122973	-0.105182	meta
0.0868103	0.129443	study 1
0.0786553	0.0994755	study 2
0.0832482	0.119862	meta
-0.0339717	-0.0301927	study 1
-0.0324828	-0.0389232	study 2
-0.0332593	-0.0338294	meta
0.0602654	0.0430875	study 1
0.0683466	0.0977519	study 2
0.0632714	0.0631406	meta
0.0339617	-0.0528	study 1
-0.0724215	-0.156364	study 2
-0.0135459	-0.101333	meta
-0.0883241	-0.156099	study 1
-0.048091	-0.110198	study 2
-0.0716596	-0.141297	meta
-0.295058	-0.277263	study 1
0.0512359	0.0133067	study 2
-0.126195	-0.134396	meta
-0.563436	-0.560964	study 1
0.160928	0.0761882	study 2
-0.202664	-0.24521	meta
-0.209213	-0.217617	study 1
0.0452365	0.013167	study 2
-0.0849477	-0.105353	meta
0.0274439	0.0530145	study 1
-0.0151145	0.0160146	study 2
0.0071239	0.0367018	meta
-0.225571	-0.184508	study 1
-0.0644086	0.0813434	study 2
-0.157382	-0.0537127	meta
0.77822	0.703673	study 1
0.539499	0.682166	study 2
0.663431	0.694936	meta
-0.029035	-0.137051	study 1
0.0496088	0.00547261	study 2
0.00300507	-0.0682351	meta
-0.328588	-0.248784	study 1
-0.273092	-0.171796	study 2
-0.309268	-0.224672	meta
0.040458	-0.0345731	study 1
0.275806	0.319974	study 2
0.144565	0.13799	meta
0.0906654	0.0112076	study 1
0.132239	0.183392	study 2
0.108023	0.0873183	meta
0.0121254	0.0127236	study 1
-0.00656911	-0.0154016	study 2
0.00559695	0.00160845	meta
-0.0448746	-0.0486508	study 1
-0.0461815	-0.0249946	study 2
-0.0453834	-0.0413184	meta
0.270578	0.144147	study 1
0.0507679	-0.0402287	study 2
0.165452	0.0558734	meta
-0.101051	-0.061763	study 1
-0.251767	-0.187169	study 2
-0.169378	-0.118411	meta
-0.200026	-0.174447	study 1
-0.203721	-0.176125	study 2
-0.201904	-0.175127	meta
0.0756844	0.00602928	study 1
-0.018803	-0.0762203	study 2
0.0278214	-0.0340298	meta
0.0371133	-0.0499026	study 1
-0.0238114	-0.0988879	study 2
0.00537777	-0.0714756	meta
0.299563	0.182291	study 1
0.368959	0.160066	study 2
0.323711	0.174832	meta
0.0874446	0.17027	study 1
0.0269948	0.0835258	study 2
0.0575216	0.12961	meta
-0.00664236	-0.0209769	study 1
-0.0820468	-0.045327	study 2
-0.0329893	-0.030186	meta
-0.296756	-0.328435	study 1
-0.216899	-0.377809	study 2
-0.264958	-0.348193	meta
0.041561	0.0582689	study 1
0.0228891	-0.0523765	study 2
0.0359359	0.0130826	meta
0.216584	0.172782	study 1
-0.0299872	-0.108611	study 2
0.0967197	0.0334909	meta
0.26988	0.310934	study 1
0.0785561	0.126619	study 2
0.189286	0.227272	meta
-0.223529	-0.0352046	study 1
-0.557348	-0.337129	study 2
-0.392379	-0.183567	meta
-0.0975473	-0.0866421	study 1
-0.198066	-0.126499	study 2
-0.135764	-0.102079	meta
-0.227412	-0.0623172	study 1
-0.338649	-0.193102	study 2
-0.267162	-0.118594	meta
-0.206514	-0.0966886	study 1
-0.0964493	0.0713676	study 2
-0.172012	-0.0174472	meta
-0.0911369	-0.147729	study 1
-0.0141421	-0.111024	study 2
-0.0590342	-0.132628	meta
-0.421947	-0.426833	study 1
0.487844	0.380351	study 2
0.0237841	-0.032405	meta
-0.108623	-0.171107	study 1
-0.0427777	-0.131176	study 2
-0.0822693	-0.155827	meta
-0.34823	-0.254836	study 1
0.280429	0.358083	study 2
-0.0382919	0.0489096	meta
-0.0120524	0.0579623	study 1
-0.137029	-0.0223705	study 2
-0.0584274	0.0198285	meta
0.0267715	0.1151	study 1
0.108226	0.185342	study 2
0.0573899	0.139241	meta
0.12222	0.105876	study 1
0.531854	0.619012	study 2
0.318847	0.355656	meta
0.0351324	0.0400124	study 1
0.13856	0.193585	study 2
0.0758962	0.10522	meta
-0.274941	-0.183704	study 1
0.253509	0.329488	study 2
-0.0113918	0.0711994	meta
0.0766719	0.141576	study 1
-0.225007	-0.1524	study 2
-0.0708316	-0.00365545	meta
0.151072	0.298348	study 1
-0.268648	-0.254821	study 2
-0.0468488	0.0302537	meta
0.413442	0.312239	study 1
0.331332	0.246912	study 2
0.38146	0.286673	meta
0.103629	0.0992448	study 1
0.247133	0.272009	study 2
0.165119	0.173828	meta
0.0709765	-0.030276	study 1
0.244558	-0.00473975	study 2
0.120368	-0.022522	meta
-0.297721	-0.277313	study 1
-0.362417	-0.318589	study 2
-0.329325	-0.294106	meta
-0.120502	-0.156969	study 1
0.172485	0.137601	study 2
0.0200307	-0.0113212	meta
-0.12908	-0.203593	study 1
0.0139394	-0.0576752	study 2
-0.0696348	-0.131855	meta
-0.140183	-0.144792	study 1
-0.0733138	-0.0737672	study 2
-0.10865	-0.111026	meta
-0.118362	-0.149417	study 1
0.0699467	0.0590551	study 2
-0.0301894	-0.0470712	meta
0.534675	0.421067	study 1
0.322908	0.284318	study 2
0.45159	0.371616	meta
-0.242607	-0.264277	study 1
0.0459223	-0.00670667	study 2
-0.101019	-0.138339	meta
-0.00778672	-0.034007	study 1
-0.0164597	-0.0655882	study 2
-0.0118636	-0.0468047	meta
-0.00111429	0.035074	study 1
-0.141671	-0.0609563	study 2
-0.0690408	-0.00844593	meta
0.145577	0.0527085	study 1
0.309058	0.164203	study 2
0.205181	0.0896393	meta
0.0101493	-0.00184076	study 1
-0.0720223	-0.0840267	study 2
-0.0280464	-0.0403248	meta
-0.0826211	-0.058457	study 1
-0.0431664	-0.088928	study 2
-0.0654811	-0.0691556	meta
-0.3581	-0.345045	study 1
0.328464	0.337125	study 2
-0.0168485	-0.00618535	meta
-0.520498	-0.476681	study 1
-0.0464859	-0.0108482	study 2
-0.289404	-0.247465	meta
-0.207376	-0.151894	study 1
-0.0521232	-0.00520749	study 2
-0.13171	-0.0812529	meta
0.0814718	0.177402	study 1
0.0194602	0.0478233	study 2
0.0580658	0.114476	meta
0.557648	0.721905	study 1
-0.158175	0.107472	study 2
0.210342	0.424267	meta
-0.147516	-0.184536	study 1
-0.127518	-0.149616	study 2
-0.139449	-0.172226	meta
-0.0271232	-0.0467818	study 1
-0.104794	-0.0742321	study 2
-0.0640461	-0.056326	meta
-0.0946669	-0.106884	study 1
0.18644	0.150103	study 2
0.0319943	0.0129415	meta
0.0240247	0.0488813	study 1
-0.0192649	0.0857409	study 2
0.0086097	0.0623511	meta
0.148202	0.0791399	study 1
0.476366	0.514064	study 2
0.305037	0.293184	meta
0.124021	0.134743	study 1
0.00772677	0.017993	study 2
0.0800252	0.0977006	meta
0.0146885	0.0834249	study 1
-0.0745703	0.034207	study 2
-0.0167718	0.0660823	meta
0.604222	0.464949	study 1
0.142841	0.0580076	study 2
0.398632	0.276565	meta
0.0276802	0.03289	study 1
0.00154393	0.00907293	study 2
0.015967	0.0236018	meta
-0.0254497	0.0934899	study 1
0.0390024	0.158658	study 2
-0.00187055	0.122157	meta
-0.0607531	-0.0514797	study 1
-0.00964151	-0.00806145	study 2
-0.0331713	-0.0313922	meta
-0.279259	-0.327852	study 1
0.437341	0.348298	study 2
0.0734184	0.00678382	meta
0.00525215	-0.132296	study 1
0.280256	0.180813	study 2
0.129986	0.0205394	meta
-0.415488	-0.456443	study 1
0.216669	0.0810262	study 2
-0.105347	-0.192552	meta
0.158333	0.116188	study 1
0.177174	0.143895	study 2
0.167365	0.128217	meta
0.22328	0.185283	study 1
0.0879359	0.0510763	study 2
0.158216	0.121035	meta
-0.0761517	-0.0322425	study 1
-0.0106984	-0.044128	study 2
-0.0476264	-0.0366967	meta
0.116793	0.0821947	study 1
-0.115296	-0.0911487	study 2
0.00736828	0.0115923	meta
0.00417061	-0.00628901	study 1
0.0431254	0.0359417	study 2
0.0214239	0.0100387	meta
-0.0585907	-0.0852949	study 1
-0.494481	-0.527057	study 2
-0.243931	-0.292881	meta
-0.233857	-0.0678153	study 1
0.151791	0.2129	study 2
-0.0540308	0.0633092	meta
-0.11238	-0.0453312	study 1
-0.257415	-0.122627	study 2
-0.174973	-0.0692968	meta
-0.168997	-0.111886	study 1
-0.058784	-0.0449383	study 2
-0.128724	-0.0819373	meta
0.1086	0.137708	study 1
-0.0275905	0.0149962	study 2
0.04324	0.0778111	meta
0.0193709	-0.143848	study 1
-0.0120075	-0.253133	study 2
0.00682342	-0.191104	meta
-0.151159	-0.0754699	study 1
-0.163165	-0.0751692	study 2
-0.157624	-0.0753382	meta
0.148829	0.0379175	study 1
-0.357857	-0.39085	study 2
-0.117548	-0.177562	meta
0.0362855	0.0481887	study 1
-0.0437498	-0.0427187	study 2
6.73418e-05	0.00435127	meta
-0.242962	-0.13841	study 1
-0.104582	0.103932	study 2
-0.185365	-0.0205883	meta
-0.279368	-0.202877	study 1
-0.295709	-0.311221	study 2
-0.286347	-0.249688	meta
0.0188691	0.0657872	study 1
-0.210068	-0.233269	study 2
-0.0827518	-0.0815196	meta
-0.0294886	-0.000703535	study 1
-0.172849	-0.201042	study 2
-0.0856422	-0.0976452	meta
0.0181806	0.0732461	study 1
-0.0116985	0.0362417	study 2
0.00489052	0.057866	meta
0.0492248	0.0369031	study 1
-0.102733	-0.105479	study 2
-0.0248368	-0.0336114	meta
0.113394	0.104571	study 1
-0.00187166	0.0529098	study 2
0.0689071	0.0824108	meta
-0.27105	-0.288544	study 1
-0.31945	-0.249748	study 2
-0.290991	-0.275415	meta
-0.192495	-0.208691	study 1
-0.100022	-0.0618199	study 2
-0.156164	-0.141326	meta
-0.186474	-0.299534	study 1
0.0298717	-0.13748	study 2
-0.0814165	-0.23101	meta
-0.332216	-0.462686	study 1
0.100826	-0.0863357	study 2
-0.13143	-0.292055	meta
-0.00584593	-0.0138271	study 1
-0.102538	-0.0788793	study 2
-0.055055	-0.0457487	meta
0.218166	0.163961	study 1
-0.0317674	-0.0653211	study 2
0.103125	0.0530095	meta
-0.0405261	-0.00976777	study 1
-0.0771128	-0.0441727	study 2
-0.0587317	-0.024211	meta
-0.143175	-0.204546	study 1
-0.0402002	-0.234939	study 2
-0.108986	-0.214811	meta
0.0172708	-0.0569174	study 1
-0.166901	-0.336114	study 2
-0.052323	-0.187568	meta
0.33173	0.326529	study 1
0.339873	0.441926	study 2
0.335566	0.374379	meta
0.189534	0.190675	study 1
0.0629278	0.0952328	study 2
0.128815	0.146437	meta
0.0451267	0.0934397	study 1
-0.123753	-0.0407679	study 2
-0.0139151	0.0310714	meta
-0.0814017	-0.0906071	study 1
-0.186828	-0.126445	study 2
-0.118518	-0.104217	meta
-0.111635	-0.0981856	study 1
-0.199135	-0.0985077	study 2
-0.142604	-0.0983125	meta
-0.151621	-0.0134955	study 1
-0.376397	-0.176755	study 2
-0.236724	-0.0897377	meta
0.0500768	0.044806	study 1
0.1268	0.108712	study 2
0.0856231	0.0711747	meta
-0.0450021	0.0627724	study 1
-0.203183	-0.184573	study 2
-0.108553	-0.0542534	meta
0.104547	0.029529	study 1
0.2418	0.180529	study 2
0.171759	0.102261	meta
-0.338797	-0.277528	study 1
-0.773167	-0.746522	study 2
-0.540822	-0.489957	meta
-0.14156	-0.280857	study 1
0.69156	0.479577	study 2
0.276164	0.0976826	meta
-0.153273	-0.167751	study 1
0.285413	0.322306	study 2
0.0656228	0.0758555	meta
-0.143719	-0.0909459	study 1
-0.181421	-0.139582	study 2
-0.162957	-0.11164	meta
-0.244423	-0.251026	study 1
-0.120031	-0.0999851	study 2
-0.186105	-0.180094	meta
-0.384441	-0.372045	study 1
-0.0189514	-0.0131592	study 2
-0.207279	-0.196172	meta
0.0184397	0.0198318	study 1
-0.0776199	-0.0478976	study 2
-0.00787373	-0.0111231	meta
0.167324	0.160049	study 1
0.109031	0.0819937	study 2
0.146856	0.13263	meta
0.294646	0.168756	study 1
0.113948	-0.0864794	study 2
0.220768	0.0503103	meta
0.0629605	0.0753008	study 1
0.30485	0.19823	study 2
0.161704	0.111469	meta
0.00367475	0.0402423	study 1
-0.0411439	-0.121332	study 2
-0.0137401	-0.0346589	meta
-0.130067	-0.0464681	study 1
-0.304594	-0.195024	study 2
-0.21266	-0.116203	meta
-0.0153466	0.06224	study 1
-0.164754	-0.0190077	study 2
-0.0714314	0.0227366	meta
-0.206063	-0.157422	study 1
-0.10399	-0.0243297	study 2
-0.15807	-0.0959709	meta
-0.126882	-0.192611	study 1
-0.0699223	-0.105523	study 2
-0.100035	-0.157396	meta
-0.55407	-0.658145	study 1
0.0630744	-0.0352322	study 2
-0.256271	-0.362928	meta
0.0896428	0.072185	study 1
0.0806074	0.0775031	study 2
0.0862438	0.074205	meta
0.0281936	-0.02005	study 1
0.0688482	0.00874695	study 2
0.0429909	-0.0102037	meta
0.0266582	0.0812226	study 1
0.0612525	0.112707	study 2
0.0406719	0.0917019	meta
-0.199496	-0.143941	study 1
-0.0653246	-0.0489953	study 2
-0.137741	-0.104522	meta
0.20078	0.105671	study 1
0.264467	0.152582	study 2
0.229627	0.124633	meta
-0.320816	-0.129801	study 1
-0.422091	-0.188629	study 2
-0.361287	-0.151243	meta
-0.149492	-0.0914563	study 1
-0.0526141	-0.0335118	study 2
-0.106211	-0.0708747	meta
-0.0493468	-0.0236595	study 1
0.149954	0.150241	study 2
0.0396635	0.0585618	meta
-0.166097	-0.138013	study 1
0.150571	0.135338	study 2
-0.0178368	-0.00206605	meta
-0.0192437	0.0181451	study 1
0.00431119	0.038429	study 2
-0.00805354	0.0272334	meta
0.374772	0.336667	study 1
-0.133549	-0.145638	study 2
0.117822	0.0978675	meta
-0.214667	-0.136185	study 1
-0.115986	-0.0784813	study 2
-0.167176	-0.114201	meta
-0.229022	-0.127802	study 1
-0.161718	-0.110696	study 2
-0.198459	-0.121534	meta
-0.169925	-0.112422	study 1
-0.250638	-0.264226	study 2
-0.212025	-0.181966	meta
-0.109265	-0.0700721	study 1
0.00386057	0.0155875	study 2
-0.0602662	-0.0319137	meta
-0.150345	-0.139489	study 1
0.121353	-0.0275665	study 2
-0.0694655	-0.098155	meta
0.016679	0.0839481	study 1
-0.0361255	0.0362712	study 2
-0.00365489	0.0662438	meta
-0.013192	0.0211522	study 1
-0.0871617	-0.0596086	study 2
-0.0457459	-0.0151664	meta
-0.16983	-0.18782	study 1
0.0823328	-0.0483842	study 2
-0.0625465	-0.127728	meta
-0.19457	-0.118154	study 1
-0.234061	-0.207227	study 2
-0.209204	-0.14568	meta
-0.0108258	0.0699148	study 1
0.0322009	0.116831	study 2
0.0118711	0.0926803	meta
0.0569397	-0.00136817	study 1
0.0463796	-0.0572601	study 2
0.0529347	-0.02596	meta
0.0476987	0.213977	study 1
0.186683	0.299516	study 2
0.096214	0.237869	meta
0.0457237	0.0762861	study 1
0.457133	0.437596	study 2
0.248428	0.254399	meta
-0.0387529	-0.0141765	study 1
-0.00592789	0.0288873	study 2
-0.0258533	0.00482272	meta
-0.175482	-0.0512858	study 1
-0.350819	-0.20855	study 2
-0.260436	-0.114038	meta
-0.0394032	0.0216827	study 1
-0.150189	-0.184753	study 2
-0.0824587	-0.0792034	meta
-0.0787728	-0.152795	study 1
-0.365002	-0.446024	study 2
-0.217628	-0.294254	meta
-0.0432934	-0.0503736	study 1
-0.235379	-0.226512	study 2
-0.136361	-0.135781	meta
-0.125371	-0.0932454	study 1
-0.0851745	-0.0297252	study 2
-0.108128	-0.0723826	meta
-0.161531	-0.05609	study 1
-0.173285	-0.0664497	study 2
-0.167067	-0.0606915	meta
-0.0896973	-0.00430392	study 1
-0.156298	-0.0904006	study 2
-0.123004	-0.0400892	meta
0.184736	0.116156	study 1
-0.0345524	0.0180926	study 2
0.0957038	0.0705916	meta
-0.152407	-0.145429	study 1
-0.109323	-0.00392745	study 2
-0.136176	-0.0802735	meta
0.00460517	0.0285753	study 1
-0.185651	-0.135849	study 2
-0.0918941	-0.0528747	meta
0.0643574	0.0747579	study 1
-0.317904	-0.314391	study 2
-0.127576	-0.118455	meta
-0.00555828	0.00193063	study 1
-0.0259616	-0.0354134	study 2
-0.0148376	-0.0123385	meta
0.0666204	-0.0247959	study 1
[truncated: 65,681 more rows]

## Sheet: Fig. S3
PSPvsCtrl_Beta	Beta	Trait
-0.187388	-0.00684467	CB
-0.187388	-0.00412648	TA
-0.187388	-0.0284215	NFT
-0.187388	-0.00213976	TauTh
-0.187388	-0.0121012	Overall
0.111903	0.0422636	CB
0.111903	-0.0515341	TA
0.111903	0.129949	NFT
0.111903	0.0767388	TauTh
0.111903	0.051146	Overall
0.0909343	0.053216	CB
0.0909343	-0.0510132	TA
0.0909343	0.133696	NFT
0.0909343	0.0803386	TauTh
0.0909343	0.0555425	Overall
0.0405045	-0.00272996	CB
0.0405045	0.0317997	TA
0.0405045	-0.0304859	NFT
0.0405045	0.00726911	TauTh
0.0405045	0.00707154	Overall
-0.436423	-0.055573	CB
-0.436423	0.0317595	TA
-0.436423	-0.0121006	NFT
-0.436423	0.0200544	TauTh
-0.436423	-0.0216766	Overall
-0.581652	0.0315257	CB
-0.581652	0.071848	TA
-0.581652	0.0286148	NFT
-0.581652	0.0463575	TauTh
-0.581652	0.0448787	Overall
0.113527	0.0589186	CB
0.113527	-0.0529348	TA
0.113527	0.081517	NFT
0.113527	0.0865539	TauTh
0.113527	0.0534571	Overall
-0.257957	-0.018601	CB
-0.257957	-0.0161012	TA
-0.257957	-0.17491	NFT
-0.257957	-0.0859128	TauTh
-0.257957	-0.083978	Overall
-0.0306332	0.00333037	CB
-0.0306332	-0.00860397	TA
-0.0306332	0.0193795	NFT
-0.0306332	0.00353041	TauTh
-0.0306332	0.00195654	Overall
0.00588628	0.000893541	CB
0.00588628	-0.00574575	TA
0.00588628	0.0127897	NFT
0.00588628	-0.0217718	TauTh
0.00588628	-0.00939092	Overall
0.0543115	0.0205682	CB
0.0543115	0.00287652	TA
0.0543115	0.0425044	NFT
0.0543115	-0.000864765	TauTh
0.0543115	0.0174353	Overall
-0.0422293	0.0090379	CB
-0.0422293	-0.00145837	TA
-0.0422293	0.0145855	NFT
-0.0422293	-0.00767371	TauTh
-0.0422293	0.00171119	Overall
-0.0366393	-0.00554192	CB
-0.0366393	-0.0135063	TA
-0.0366393	0.0128639	NFT
-0.0366393	-0.0119329	TauTh
-0.0366393	-0.00962924	Overall
-0.0930845	0.0340794	CB
-0.0930845	0.00228746	TA
-0.0930845	0.0356663	NFT
-0.0930845	-0.00648147	TauTh
-0.0930845	0.0118856	Overall
-0.0894214	0.0480263	CB
-0.0894214	-0.0118427	TA
-0.0894214	0.00288316	NFT
-0.0894214	0.0211369	TauTh
-0.0894214	0.0267037	Overall
-0.181548	-0.0729569	CB
-0.181548	0.00202497	TA
-0.181548	-0.135205	NFT
-0.181548	-0.0843474	TauTh
-0.181548	-0.0773045	Overall
-0.135954	-0.0354397	CB
-0.135954	-0.0142107	TA
-0.135954	-0.0851841	NFT
-0.135954	-0.0779692	TauTh
-0.135954	-0.0551132	Overall
-0.0739469	0.037341	CB
-0.0739469	0.0145474	TA
-0.0739469	-0.0463318	NFT
-0.0739469	0.00201965	TauTh
-0.0739469	0.0134271	Overall
-0.102952	-0.00641948	CB
-0.102952	-0.0875494	TA
-0.102952	-0.0772253	NFT
-0.102952	-0.101412	TauTh
-0.102952	-0.076241	Overall
0.0499334	0.0122832	CB
0.0499334	0.0183492	TA
0.0499334	-0.012075	NFT
0.0499334	0.0577714	TauTh
0.0499334	0.034952	Overall
-0.101063	0.00544988	CB
-0.101063	-0.0435409	TA
-0.101063	0.0602367	NFT
-0.101063	-0.000489352	TauTh
-0.101063	0.00269565	Overall
-0.0456204	0.0190894	CB
-0.0456204	0.0253575	TA
-0.0456204	0.00180734	NFT
-0.0456204	0.049628	TauTh
-0.0456204	0.0333905	Overall
0.717364	0.0911692	CB
0.717364	0.162772	TA
0.717364	0.141977	NFT
0.717364	0.180787	TauTh
0.717364	0.19279	Overall
-0.0968187	0.00491085	CB
-0.0968187	-0.01183	TA
-0.0968187	0.0106735	NFT
-0.0968187	-0.00333851	TauTh
-0.0968187	0.00104479	Overall
0.291941	0.00743796	CB
0.291941	0.012578	TA
0.291941	0.0489127	NFT
0.291941	0.0317675	TauTh
0.291941	0.0254679	Overall
0.0145739	0.0847521	CB
0.0145739	0.0891321	TA
0.0145739	-0.0340847	NFT
0.0145739	0.0690691	TauTh
0.0145739	0.100958	Overall
-0.257792	-0.00483387	CB
-0.257792	0.0482926	TA
-0.257792	-0.0340664	NFT
-0.257792	0.0115905	TauTh
-0.257792	0.0102818	Overall
-0.0453509	-0.052688	CB
-0.0453509	-0.000298531	TA
-0.0453509	-0.0439294	NFT
-0.0453509	-0.0466292	TauTh
-0.0453509	-0.0492711	Overall
0.0245521	-0.0267952	CB
0.0245521	-0.0307038	TA
0.0245521	0.0195645	NFT
0.0245521	-0.0412289	TauTh
0.0245521	-0.0318131	Overall
-0.149471	-0.0081525	CB
-0.149471	-0.022942	TA
-0.149471	0.00863684	NFT
-0.149471	-0.0194191	TauTh
-0.149471	-0.0168449	Overall
0.112572	0.0296276	CB
0.112572	0.0283241	TA
0.112572	0.0679757	NFT
0.112572	0.0398826	TauTh
0.112572	0.0602546	Overall
0.227942	0.0457898	CB
0.227942	0.0403007	TA
0.227942	0.0252493	NFT
0.227942	-0.0220597	TauTh
0.227942	0.0298898	Overall
-0.22198	-0.0147241	CB
-0.22198	-0.0194007	TA
-0.22198	-0.0202867	NFT
-0.22198	-0.0102273	TauTh
-0.22198	-0.0157315	Overall
-0.230683	0.0289463	CB
-0.230683	0.0156882	TA
-0.230683	-0.0280068	NFT
-0.230683	0.0527727	TauTh
-0.230683	0.0417921	Overall
-0.0895237	0.0020303	CB
-0.0895237	0.010064	TA
-0.0895237	-0.0442573	NFT
-0.0895237	-0.00647227	TauTh
-0.0895237	0.000206862	Overall
-0.0848458	-0.00725919	CB
-0.0848458	0.00449925	TA
-0.0848458	-0.0308384	NFT
-0.0848458	-0.00792551	TauTh
-0.0848458	-0.0108033	Overall
-0.102545	-0.049202	CB
-0.102545	-0.0627672	TA
-0.102545	-0.00101006	NFT
-0.102545	-0.0360519	TauTh
-0.102545	-0.0420301	Overall
-0.20015	0.0678183	CB
-0.20015	0.078242	TA
-0.20015	-0.0253058	NFT
-0.20015	0.0854939	TauTh
-0.20015	0.0785893	Overall
-0.0429463	0.0884855	CB
-0.0429463	0.0367057	TA
-0.0429463	0.00600761	NFT
-0.0429463	0.147068	TauTh
-0.0429463	0.105886	Overall
-0.0612936	0.0184531	CB
-0.0612936	0.025256	TA
-0.0612936	-0.00152519	NFT
-0.0612936	0.0287536	TauTh
-0.0612936	0.0267609	Overall
-0.0847792	-0.0252857	CB
-0.0847792	-0.039203	TA
-0.0847792	-0.0378156	NFT
-0.0847792	-0.0974504	TauTh
-0.0847792	-0.0660262	Overall
-0.186129	-0.00615926	CB
-0.186129	-0.0112218	TA
-0.186129	-0.017314	NFT
-0.186129	-0.0484303	TauTh
-0.186129	-0.0275613	Overall
-0.0708189	0.000561771	CB
-0.0708189	-0.0107307	TA
-0.0708189	0.01233	NFT
-0.0708189	-0.0251329	TauTh
-0.0708189	-0.0101826	Overall
-0.0943358	0.0102563	CB
-0.0943358	-0.00094532	TA
-0.0943358	0.00351208	NFT
-0.0943358	0.00781734	TauTh
-0.0943358	0.00655552	Overall
-0.132935	0.0126913	CB
-0.132935	0.00806176	TA
-0.132935	-0.0214949	NFT
-0.132935	-0.00931535	TauTh
-0.132935	-8.53614e-05	Overall
-0.0734766	0.0275212	CB
-0.0734766	0.0205028	TA
-0.0734766	-0.00376064	NFT
-0.0734766	0.0205354	TauTh
-0.0734766	0.0239792	Overall
0.0162547	0.00582424	CB
0.0162547	0.00333085	TA
0.0162547	0.00647598	NFT
0.0162547	-0.00439849	TauTh
0.0162547	0.0104976	Overall
0.0944971	0.0384583	CB
0.0944971	0.05649	TA
0.0944971	0.000624985	NFT
0.0944971	0.0234333	TauTh
0.0944971	0.0475862	Overall
0.158082	0.025089	CB
0.158082	0.0113961	TA
0.158082	0.0454639	NFT
0.158082	0.0380504	TauTh
0.158082	0.0375286	Overall
0.0781486	0.0200897	CB
0.0781486	0.0345234	TA
0.0781486	-0.113799	NFT
0.0781486	-0.0418044	TauTh
0.0781486	-0.0248763	Overall
-0.00788039	0.00433404	CB
-0.00788039	-0.00372379	TA
-0.00788039	-0.0122449	NFT
-0.00788039	-0.0158936	TauTh
-0.00788039	-0.00536626	Overall
-0.184198	0.00979922	CB
-0.184198	-0.0152954	TA
-0.184198	-0.0245338	NFT
-0.184198	-0.015645	TauTh
-0.184198	-0.0135155	Overall
-0.148682	-0.00871625	CB
-0.148682	-0.0337958	TA
-0.148682	0.0209387	NFT
-0.148682	-0.000903832	TauTh
-0.148682	-0.0106324	Overall
-0.0715664	0.014558	CB
-0.0715664	-2.31839e-06	TA
-0.0715664	-0.0126962	NFT
-0.0715664	-0.00218487	TauTh
-0.0715664	0.00290031	Overall
-0.180035	-0.0165256	CB
-0.180035	0.00544084	TA
-0.180035	-0.0398508	NFT
-0.180035	-0.0523717	TauTh
-0.180035	-0.0304344	Overall
-0.116759	0.0193327	CB
-0.116759	-0.00112768	TA
-0.116759	-0.0341657	NFT
-0.116759	0.0195801	TauTh
-0.116759	0.00899017	Overall
-0.0126408	0.00686276	CB
-0.0126408	-0.0249944	TA
-0.0126408	0.00376059	NFT
-0.0126408	-0.00320337	TauTh
-0.0126408	-0.0140061	Overall
-0.479341	0.0136157	CB
-0.479341	-0.0295796	TA
-0.479341	-0.0193291	NFT
-0.479341	-0.0204782	TauTh
-0.479341	-0.0267576	Overall
-0.524956	-0.120488	CB
-0.524956	-0.0913773	TA
-0.524956	-0.0295765	NFT
-0.524956	-0.124236	TauTh
-0.524956	-0.136394	Overall
-0.298369	-0.00846203	CB
-0.298369	-0.0450117	TA
-0.298369	0.00791498	NFT
-0.298369	0.0138921	TauTh
-0.298369	-0.0160562	Overall
-0.248741	-0.0543367	CB
-0.248741	-0.0514226	TA
-0.248741	-0.0125671	NFT
-0.248741	-0.0326915	TauTh
-0.248741	-0.0591302	Overall
0.210104	0.0298088	CB
0.210104	0.0352635	TA
0.210104	0.0152252	NFT
0.210104	0.0457454	TauTh
0.210104	0.0381705	Overall
-0.208231	0.0101948	CB
-0.208231	0.00669438	TA
-0.208231	-0.0323621	NFT
-0.208231	-0.00679605	TauTh
-0.208231	-0.00315687	Overall
-0.106435	0.00756527	CB
-0.106435	-0.0238736	TA
-0.106435	-0.0112472	NFT
-0.106435	-0.00652905	TauTh
-0.106435	-0.00995324	Overall
-0.00387864	-0.00459206	CB
-0.00387864	-0.031143	TA
-0.00387864	0.0108539	NFT
-0.00387864	-0.0393527	TauTh
-0.00387864	-0.0202347	Overall
0.0289619	0.0157283	CB
0.0289619	9.06336e-05	TA
0.0289619	0.0240154	NFT
0.0289619	0.0212508	TauTh
0.0289619	0.0202894	Overall
-0.0472449	0.0515159	CB
-0.0472449	-0.00158428	TA
-0.0472449	0.0261482	NFT
-0.0472449	0.0488872	TauTh
-0.0472449	0.0439522	Overall
-0.29851	0.0150821	CB
-0.29851	-0.0160309	TA
-0.29851	-0.0294461	NFT
-0.29851	-0.0131477	TauTh
-0.29851	-0.00983963	Overall
-0.128517	0.0296829	CB
-0.128517	-0.0289061	TA
-0.128517	0.0470758	NFT
-0.128517	0.00180798	TauTh
-0.128517	0.0263285	Overall
-0.202235	-0.00608148	CB
-0.202235	-0.0164946	TA
-0.202235	-0.017726	NFT
-0.202235	-0.0309129	TauTh
-0.202235	-0.0177145	Overall
-0.114891	0.0200569	CB
-0.114891	-0.00723625	TA
-0.114891	0.0153388	NFT
-0.114891	0.00316155	TauTh
-0.114891	0.010831	Overall
0.0293377	0.0219468	CB
0.0293377	0.034033	TA
0.0293377	0.0467347	NFT
0.0293377	0.0629489	TauTh
0.0293377	0.0477425	Overall
0.0483935	0.0199949	CB
0.0483935	0.00458582	TA
0.0483935	0.0153056	NFT
0.0483935	0.0133188	TauTh
0.0483935	0.0189631	Overall
-0.00176422	0.0346511	CB
-0.00176422	0.0265212	TA
-0.00176422	0.0218148	NFT
-0.00176422	0.0205349	TauTh
-0.00176422	0.0403237	Overall
0.0540699	0.0204871	CB
0.0540699	0.0150038	TA
0.0540699	0.00414026	NFT
0.0540699	0.0129606	TauTh
0.0540699	0.0182704	Overall
0.0593264	-0.0427971	CB
0.0593264	-0.0422427	TA
0.0593264	-0.0390305	NFT
0.0593264	-0.0785348	TauTh
0.0593264	-0.0667587	Overall
0.0486716	0.0579597	CB
0.0486716	0.055486	TA
0.0486716	0.0403919	NFT
0.0486716	0.0951312	TauTh
0.0486716	0.0776097	Overall
-0.00741342	0.0453223	CB
-0.00741342	0.0351187	TA
-0.00741342	0.0304183	NFT
-0.00741342	0.0661688	TauTh
-0.00741342	0.0516605	Overall
0.084174	-0.00145908	CB
0.084174	-0.00887753	TA
0.084174	0.021884	NFT
0.084174	0.0183057	TauTh
0.084174	0.00618472	Overall
0.0996412	-0.000900831	CB
0.0996412	0.0195079	TA
0.0996412	0.030799	NFT
0.0996412	0.00905245	TauTh
0.0996412	0.0138889	Overall
0.0350235	0.0242905	CB
0.0350235	0.0216286	TA
0.0350235	-0.0133236	NFT
0.0350235	0.0200921	TauTh
0.0350235	0.0200133	Overall
0.0641882	0.00889154	CB
0.0641882	-0.00872947	TA
0.0641882	0.0373883	NFT
0.0641882	0.00702581	TauTh
0.0641882	0.0125531	Overall
0.0226446	0.0273357	CB
0.0226446	0.0179121	TA
0.0226446	0.0691521	NFT
0.0226446	0.0547875	TauTh
0.0226446	0.0497497	Overall
-0.0465969	-0.0407202	CB
-0.0465969	0.0133272	TA
-0.0465969	-0.0074216	NFT
-0.0465969	-0.039308	TauTh
-0.0465969	-0.0260925	Overall
-0.244298	0.0581771	CB
-0.244298	0.0041868	TA
-0.244298	0.0407138	NFT
-0.244298	0.0195638	TauTh
-0.244298	0.0459606	Overall
-0.0324586	0.0294721	CB
-0.0324586	-0.0232449	TA
-0.0324586	0.0862227	NFT
-0.0324586	0.025173	TauTh
-0.0324586	0.0404391	Overall
-0.259273	0.0436316	CB
-0.259273	-0.0210314	TA
-0.259273	-0.0275342	NFT
-0.259273	-0.0343417	TauTh
-0.259273	-0.000704279	Overall
-0.0757073	-0.00336015	CB
-0.0757073	-0.0307222	TA
-0.0757073	0.0384927	NFT
-0.0757073	-0.00972367	TauTh
-0.0757073	-0.0032726	Overall
0.0387114	-0.0285858	CB
0.0387114	-0.0660308	TA
0.0387114	0.0710954	NFT
0.0387114	-0.04881	TauTh
0.0387114	-0.0299287	Overall
0.0425848	0.00126975	CB
0.0425848	-0.000242648	TA
0.0425848	-0.000251769	NFT
0.0425848	0.0109757	TauTh
0.0425848	0.00634632	Overall
-0.13809	0.00998651	CB
-0.13809	-0.00506707	TA
-0.13809	0.0124224	NFT
-0.13809	0.0319057	TauTh
-0.13809	0.0195889	Overall
-0.044101	-0.0308587	CB
-0.044101	-0.00718788	TA
-0.044101	-0.0268741	NFT
-0.044101	-0.00912255	TauTh
-0.044101	-0.0166009	Overall
-0.345767	-0.0324445	CB
-0.345767	-0.039503	TA
-0.345767	-0.0280083	NFT
-0.345767	-0.0379641	TauTh
-0.345767	-0.0355099	Overall
0.207473	0.0140132	CB
0.207473	0.0233092	TA
0.207473	0.0384623	NFT
0.207473	0.0468556	TauTh
0.207473	0.0421217	Overall
-0.123806	0.0459857	CB
-0.123806	0.0043358	TA
-0.123806	-0.0178396	NFT
-0.123806	-0.012132	TauTh
-0.123806	0.0148545	Overall
-0.0320635	-0.00473364	CB
-0.0320635	-0.030688	TA
-0.0320635	0.0820007	NFT
-0.0320635	0.0444938	TauTh
-0.0320635	0.0291754	Overall
0.133373	0.011285	CB
0.133373	-0.0118147	TA
0.133373	0.0577913	NFT
0.133373	0.0195469	TauTh
0.133373	0.0276064	Overall
0.0763714	-0.064975	CB
0.0763714	-0.0503293	TA
0.0763714	0.00717381	NFT
0.0763714	-0.0593604	TauTh
0.0763714	-0.0505796	Overall
-0.0571505	0.0570005	CB
-0.0571505	0.0469901	TA
-0.0571505	0.0305821	NFT
-0.0571505	0.074793	TauTh
-0.0571505	0.068194	Overall
0.0382267	0.0340831	CB
0.0382267	0.0298896	TA
0.0382267	-0.026102	NFT
0.0382267	-0.00159446	TauTh
0.0382267	0.0207133	Overall
-0.101937	-0.00717729	CB
-0.101937	0.00351725	TA
-0.101937	-0.023446	NFT
-0.101937	-0.00466917	TauTh
-0.101937	-0.0107026	Overall
-0.0762887	-0.00347299	CB
-0.0762887	0.0135476	TA
-0.0762887	-0.0124734	NFT
-0.0762887	0.00393734	TauTh
-0.0762887	-0.0048603	Overall
-0.141226	0.0370309	CB
-0.141226	-0.00863266	TA
-0.141226	-0.00689828	NFT
-0.141226	-0.022579	TauTh
-0.141226	0.00503781	Overall
-0.391454	-0.0255067	CB
-0.391454	-0.0286979	TA
-0.391454	-0.0805914	NFT
-0.391454	-0.0903044	TauTh
-0.391454	-0.043201	Overall
-0.304558	-0.000440689	CB
-0.304558	-0.0889253	TA
-0.304558	-0.0298516	NFT
-0.304558	-0.088292	TauTh
-0.304558	-0.055217	Overall
0.128846	-0.00105478	CB
0.128846	-0.0206038	TA
0.128846	0.00642992	NFT
0.128846	-0.0370813	TauTh
0.128846	-0.00743695	Overall
-0.0218889	-0.0380726	CB
-0.0218889	-0.0376191	TA
-0.0218889	0.0409278	NFT
-0.0218889	-0.0988998	TauTh
-0.0218889	-0.0241881	Overall
0.19226	0.0612701	CB
0.19226	0.0350257	TA
0.19226	0.116405	NFT
0.19226	0.125621	TauTh
0.19226	0.0985146	Overall
-0.0895046	0.0390604	CB
-0.0895046	0.0473034	TA
-0.0895046	0.0190381	NFT
-0.0895046	0.0457374	TauTh
-0.0895046	0.0432606	Overall
-0.133503	0.0200212	CB
-0.133503	0.0325912	TA
-0.133503	-0.0150481	NFT
-0.133503	0.0218433	TauTh
-0.133503	0.028248	Overall
0.052349	-0.01146	CB
0.052349	0.0928737	TA
0.052349	0.0722143	NFT
0.052349	0.000487726	TauTh
0.052349	0.0456801	Overall
0.143947	0.0245899	CB
0.143947	-0.00743607	TA
0.143947	0.0237582	NFT
0.143947	-0.0015741	TauTh
0.143947	0.0169653	Overall
0.128785	0.0316626	CB
0.128785	-0.00337741	TA
0.128785	0.0251576	NFT
0.128785	0.00862267	TauTh
0.128785	0.0250376	Overall
-0.0387317	0.0158107	CB
-0.0387317	0.0543636	TA
-0.0387317	-0.0646749	NFT
-0.0387317	-0.0133567	TauTh
-0.0387317	-0.00622155	Overall
-0.0427158	-0.0188321	CB
-0.0427158	0.0603046	TA
-0.0427158	-0.144847	NFT
-0.0427158	-0.0832461	TauTh
-0.0427158	-0.0617307	Overall
0.338951	0.0634274	CB
0.338951	0.0727271	TA
0.338951	0.0246428	NFT
0.338951	0.0396329	TauTh
0.338951	0.0606987	Overall
-0.237515	0.026293	CB
-0.237515	0.0123514	TA
-0.237515	0.042113	NFT
-0.237515	-0.0237102	TauTh
-0.237515	0.00869077	Overall
-0.137442	0.0838368	CB
-0.137442	0.0765272	TA
-0.137442	-0.0948679	NFT
-0.137442	0.0362309	TauTh
-0.137442	0.0623988	Overall
0.0154916	-0.00228957	CB
0.0154916	-0.00613472	TA
0.0154916	0.0177902	NFT
0.0154916	-0.0258259	TauTh
0.0154916	-0.00417637	Overall
-0.0290392	0.0145472	CB
-0.0290392	-0.0110113	TA
-0.0290392	-0.0124825	NFT
-0.0290392	-0.000761486	TauTh
-0.0290392	0.00164671	Overall
-0.0859385	-0.0163647	CB
-0.0859385	-0.0291594	TA
-0.0859385	0.0252966	NFT
-0.0859385	-0.00977186	TauTh
-0.0859385	-0.0170877	Overall
-0.0872465	0.0222491	CB
-0.0872465	-0.0411698	TA
-0.0872465	-0.00436881	NFT
-0.0872465	-0.00882475	TauTh
-0.0872465	-0.0107934	Overall
-0.0113462	-0.00999949	CB
-0.0113462	-0.0164864	TA
-0.0113462	-0.00126624	NFT
-0.0113462	-0.0402058	TauTh
-0.0113462	-0.0226792	Overall
0.0730873	-0.0522289	CB
0.0730873	-0.0423568	TA
0.0730873	-0.00311536	NFT
0.0730873	-0.08045	TauTh
0.0730873	-0.0620129	Overall
0.028781	-0.031778	CB
0.028781	-0.0284479	TA
0.028781	0.064607	NFT
0.028781	0.0151196	TauTh
0.028781	-0.0106509	Overall
-0.0178666	0.0307669	CB
-0.0178666	0.0262886	TA
-0.0178666	0.00901921	NFT
-0.0178666	0.032164	TauTh
-0.0178666	0.0348278	Overall
-0.16511	-0.0202553	CB
-0.16511	-0.008625	TA
-0.16511	0.0313998	NFT
-0.16511	0.0161463	TauTh
-0.16511	0.000421138	Overall
-0.0777731	-0.00455201	CB
-0.0777731	-0.0195037	TA
-0.0777731	0.0185025	NFT
-0.0777731	0.0161869	TauTh
-0.0777731	0.00514752	Overall
0.0615027	0.00920282	CB
0.0615027	-0.026726	TA
0.0615027	0.0423359	NFT
0.0615027	-0.0174549	TauTh
0.0615027	0.0050363	Overall
0.021377	0.016493	CB
0.021377	-0.0120859	TA
0.021377	-0.0216602	NFT
0.021377	-0.0304368	TauTh
0.021377	-0.00746494	Overall
0.00415499	0.0126099	CB
0.00415499	-0.0244498	TA
0.00415499	0.000548764	NFT
0.00415499	-0.0357173	TauTh
0.00415499	-0.00786321	Overall
0.186928	-0.0352392	CB
0.186928	-0.0642143	TA
0.186928	0.0312533	NFT
0.186928	-0.0834825	TauTh
0.186928	-0.047685	Overall
-0.0530733	0.00857706	CB
-0.0530733	-0.0086484	TA
-0.0530733	0.00681048	NFT
-0.0530733	-0.050905	TauTh
-0.0530733	-0.00883354	Overall
-0.0666879	-0.0146184	CB
-0.0666879	0.00855123	TA
-0.0666879	-0.0223334	NFT
-0.0666879	0.0010298	TauTh
-0.0666879	-0.00788128	Overall
0.0121037	0.0394515	CB
0.0121037	-0.0142572	TA
0.0121037	0.00205533	NFT
0.0121037	-0.0108115	TauTh
0.0121037	0.00256011	Overall
-0.0299548	-0.00205818	CB
-0.0299548	-0.0288315	TA
-0.0299548	0.0213278	NFT
-0.0299548	-0.0397145	TauTh
-0.0299548	-0.0140016	Overall
0.0433771	0.00369631	CB
0.0433771	-0.0154835	TA
0.0433771	0.0518913	NFT
0.0433771	0.0233805	TauTh
0.0433771	0.0169574	Overall
0.230529	-0.00218817	CB
0.230529	-0.00190066	TA
0.230529	-0.00846759	NFT
0.230529	-0.00549948	TauTh
0.230529	0.00652519	Overall
-0.00298497	-0.00367275	CB
-0.00298497	-0.05195	TA
-0.00298497	0.00517066	NFT
-0.00298497	-0.037136	TauTh
-0.00298497	-0.0191565	Overall
-0.180167	-0.016276	CB
-0.180167	-0.04982	TA
-0.180167	0.0185102	NFT
-0.180167	-0.0436384	TauTh
-0.180167	-0.0364193	Overall
0.136116	0.0710419	CB
0.136116	0.054752	TA
0.136116	0.0105322	NFT
0.136116	0.100103	TauTh
0.136116	0.0865422	Overall
0.163661	0.0518171	CB
0.163661	0.0447679	TA
0.163661	0.034323	NFT
0.163661	0.0465815	TauTh
0.163661	0.0640781	Overall
-0.00423064	0.0231515	CB
-0.00423064	0.00252118	TA
-0.00423064	0.00669136	NFT
-0.00423064	-0.0577715	TauTh
-0.00423064	-0.00430042	Overall
-0.106721	-0.00624811	CB
-0.106721	-0.0315446	TA
-0.106721	-0.0375841	NFT
-0.106721	-0.0421679	TauTh
-0.106721	-0.0341136	Overall
-0.0673819	-0.0471665	CB
-0.0673819	0.0764886	TA
-0.0673819	-0.0967289	NFT
-0.0673819	-0.0615465	TauTh
-0.0673819	-0.0184213	Overall
-0.126541	-0.0244875	CB
-0.126541	-0.0256054	TA
-0.126541	-0.0145184	NFT
-0.126541	-0.0182404	TauTh
-0.126541	-0.0282773	Overall
0.242938	0.00832717	CB
0.242938	0.0276847	TA
0.242938	-0.00442416	NFT
0.242938	0.0303585	TauTh
0.242938	0.0252636	Overall
0.0652349	0.0164857	CB
0.0652349	0.000995468	TA
0.0652349	-0.00686824	NFT
0.0652349	0.0179697	TauTh
0.0652349	0.0107706	Overall
-0.0422284	0.011201	CB
-0.0422284	0.00931352	TA
-0.0422284	-0.00542129	NFT
-0.0422284	0.0134065	TauTh
-0.0422284	0.0134498	Overall
-0.00253556	0.00626868	CB
-0.00253556	-0.00114933	TA
-0.00253556	0.00879791	NFT
-0.00253556	0.00349833	TauTh
-0.00253556	0.00764143	Overall
-0.0594537	0.0747504	CB
-0.0594537	0.0662396	TA
-0.0594537	0.0519443	NFT
-0.0594537	0.11222	TauTh
-0.0594537	0.0974599	Overall
-0.216159	0.0415072	CB
-0.216159	-0.00305521	TA
-0.216159	-0.0040683	NFT
-0.216159	-0.0210009	TauTh
-0.216159	0.0125985	Overall
-0.29684	0.0267453	CB
-0.29684	-0.0196051	TA
-0.29684	-0.0531075	NFT
-0.29684	-0.0514789	TauTh
-0.29684	-0.0287992	Overall
-0.422692	-0.0735047	CB
-0.422692	-0.0710653	TA
-0.422692	-0.00443734	NFT
-0.422692	-0.0797372	TauTh
-0.422692	-0.0915609	Overall
-0.385511	-0.033919	CB
-0.385511	-0.0364931	TA
-0.385511	-0.089288	NFT
-0.385511	-0.0559247	TauTh
-0.385511	-0.0622879	Overall
-0.0358887	-0.0354803	CB
-0.0358887	0.0103269	TA
-0.0358887	0.00581211	NFT
-0.0358887	0.0210805	TauTh
-0.0358887	-0.00789064	Overall
0.0974089	-0.00280576	CB
0.0974089	0.0536109	TA
0.0974089	-0.0808292	NFT
0.0974089	0.0296115	TauTh
0.0974089	0.0161151	Overall
-0.121759	0.0167851	CB
-0.121759	0.0329923	TA
-0.121759	-0.0170226	NFT
-0.121759	-0.0447011	TauTh
-0.121759	-0.000953824	Overall
-0.0540559	0.0114917	CB
-0.0540559	0.0468598	TA
-0.0540559	-0.0294456	NFT
-0.0540559	-0.0388311	TauTh
-0.0540559	-0.00639418	Overall
-0.0112585	0.0119814	CB
-0.0112585	0.0180969	TA
-0.0112585	-0.0392576	NFT
-0.0112585	-0.0657201	TauTh
-0.0112585	-0.0247187	Overall
0.0664417	0.0237057	CB
0.0664417	0.00185704	TA
0.0664417	0.0183372	NFT
0.0664417	0.00444399	TauTh
0.0664417	0.0131238	Overall
0.0844691	0.0282256	CB
0.0844691	0.0229881	TA
0.0844691	-0.0275854	NFT
0.0844691	0.0310583	TauTh
0.0844691	0.0231097	Overall
-0.0563963	-0.0126951	CB
-0.0563963	-0.0507596	TA
-0.0563963	0.00459989	NFT
-0.0563963	-0.0749269	TauTh
-0.0563963	-0.044672	Overall
0.0891338	0.0423127	CB
0.0891338	0.0302742	TA
0.0891338	0.0158572	NFT
0.0891338	0.0163004	TauTh
0.0891338	0.0383781	Overall
0.0467699	-0.0132669	CB
0.0467699	-0.0203754	TA
0.0467699	-0.0509323	NFT
0.0467699	-0.0479558	TauTh
0.0467699	-0.0382843	Overall
0.265811	0.0267219	CB
0.265811	0.0213977	TA
0.265811	0.017227	NFT
0.265811	0.0169563	TauTh
0.265811	0.0245598	Overall
0.304304	0.0569079	CB
0.304304	-0.0398608	TA
0.304304	0.112017	NFT
0.304304	0.0549084	TauTh
0.304304	0.0577894	Overall
0.0057949	0.0820879	CB
0.0057949	0.122617	TA
0.0057949	0.134175	NFT
0.0057949	0.158939	TauTh
0.0057949	0.11848	Overall
-0.0579203	-0.0927457	CB
-0.0579203	-0.0933923	TA
-0.0579203	-0.141946	NFT
-0.0579203	-0.144981	TauTh
-0.0579203	-0.147233	Overall
-0.161279	-0.0194968	CB
-0.161279	-0.0196296	TA
-0.161279	-0.0360155	NFT
-0.161279	-0.0219162	TauTh
-0.161279	-0.0363785	Overall
-0.0717593	-0.0633694	CB
-0.0717593	-0.037178	TA
-0.0717593	0.0323758	NFT
-0.0717593	0.0244352	TauTh
-0.0717593	-0.0218648	Overall
0.0475921	0.0168188	CB
0.0475921	0.0340155	TA
0.0475921	-0.0573066	NFT
0.0475921	-0.0301494	TauTh
0.0475921	-0.013299	Overall
0.0119538	0.00187396	CB
0.0119538	-0.0106608	TA
0.0119538	-0.0543511	NFT
0.0119538	-0.116466	TauTh
0.0119538	-0.062232	Overall
-0.0971009	0.00966147	CB
-0.0971009	-0.0202547	TA
-0.0971009	-0.00274625	NFT
-0.0971009	-0.0210782	TauTh
-0.0971009	-0.00665708	Overall
-0.0772289	0.0170424	CB
-0.0772289	0.0141768	TA
-0.0772289	0.0148229	NFT
-0.0772289	0.0358338	TauTh
-0.0772289	0.0312565	Overall
0.0403708	0.00235557	CB
0.0403708	-0.0119553	TA
0.0403708	0.0150186	NFT
0.0403708	-0.0416566	TauTh
0.0403708	-0.0099695	Overall
-0.140627	-0.0286467	CB
-0.140627	-0.0389344	TA
-0.140627	-0.00718335	NFT
-0.140627	-0.0466133	TauTh
-0.140627	-0.0380908	Overall
-0.168659	-0.0205635	CB
-0.168659	-0.0418734	TA
-0.168659	0.00390952	NFT
-0.168659	-0.0399824	TauTh
-0.168659	-0.027702	Overall
0.165736	-0.0263573	CB
0.165736	0.0179251	TA
0.165736	0.048073	NFT
0.165736	0.0328832	TauTh
0.165736	0.0113298	Overall
0.065518	0.00310281	CB
0.065518	0.000555654	TA
0.065518	0.0119916	NFT
0.065518	0.0364441	TauTh
0.065518	0.0176372	Overall
-0.0176911	0.0118264	CB
-0.0176911	0.000757052	TA
-0.0176911	-0.00982667	NFT
-0.0176911	0.0365186	TauTh
-0.0176911	0.0189082	Overall
-0.4291	-0.0880423	CB
-0.4291	-0.0839533	TA
-0.4291	-0.00459541	NFT
-0.4291	-0.0210471	TauTh
-0.4291	-0.0905439	Overall
-0.0663552	-0.0318266	CB
-0.0663552	-0.0322958	TA
-0.0663552	-0.000490497	NFT
-0.0663552	-0.0293546	TauTh
-0.0663552	-0.031857	Overall
0.14356	-0.00416344	CB
0.14356	-0.0208595	TA
0.14356	0.043897	NFT
0.14356	0.0024891	TauTh
0.14356	-0.000272475	Overall
0.149929	-0.0207368	CB
0.149929	0.0796632	TA
0.149929	-0.0832676	NFT
0.149929	0.0298448	TauTh
0.149929	0.00488381	Overall
-0.0313408	0.0194881	CB
-0.0313408	-0.0153241	TA
-0.0313408	0.0305336	NFT
-0.0313408	-0.0254463	TauTh
-0.0313408	0.0039628	Overall
0.100079	0.0062478	CB
0.100079	0.0142753	TA
0.100079	-0.0303846	NFT
0.100079	0.0202967	TauTh
0.100079	0.013786	Overall
-0.00101441	0.0160193	CB
-0.00101441	-0.0475113	TA
-0.00101441	0.0612312	NFT
-0.00101441	0.021425	TauTh
-0.00101441	0.0138122	Overall
-0.0252206	0.0157224	CB
-0.0252206	-0.0456923	TA
-0.0252206	0.0582489	NFT
-0.0252206	0.0222074	TauTh
-0.0252206	0.0133788	Overall
-0.213011	0.00275057	CB
-0.213011	-0.0435778	TA
-0.213011	0.0638782	NFT
-0.213011	-0.0111919	TauTh
-0.213011	9.39616e-05	Overall
0.0328271	-0.0193925	CB
0.0328271	0.0066221	TA
0.0328271	-0.00999036	NFT
0.0328271	0.0078677	TauTh
0.0328271	-0.00900923	Overall
0.0809387	-0.0415303	CB
0.0809387	0.00683634	TA
0.0809387	0.00751887	NFT
0.0809387	0.00475231	TauTh
0.0809387	-0.014481	Overall
0.0209347	0.0085107	CB
0.0209347	-0.00484286	TA
0.0209347	-0.0132684	NFT
0.0209347	-0.0183114	TauTh
0.0209347	-0.00574482	Overall
0.0715577	0.00498957	CB
0.0715577	0.018787	TA
0.0715577	0.000391386	NFT
0.0715577	-0.000610224	TauTh
0.0715577	0.00725297	Overall
-0.22071	0.0105196	CB
-0.22071	-0.00740174	TA
-0.22071	-0.00937935	NFT
-0.22071	-0.0364133	TauTh
-0.22071	-0.016893	Overall
-0.258856	0.0193636	CB
-0.258856	0.00940857	TA
-0.258856	-0.0328533	NFT
-0.258856	-0.0257538	TauTh
-0.258856	0.00147396	Overall
-0.102159	-0.0300548	CB
-0.102159	-0.0133657	TA
-0.102159	-0.0453761	NFT
-0.102159	-0.0329037	TauTh
-0.102159	-0.0380538	Overall
-0.111534	-0.00409563	CB
-0.111534	-0.0243605	TA
-0.111534	-0.0328793	NFT
-0.111534	-0.0427439	TauTh
-0.111534	-0.0327663	Overall
-0.149008	0.0164255	CB
-0.149008	-0.0156704	TA
-0.149008	-0.0499072	NFT
-0.149008	-0.0310725	TauTh
-0.149008	-0.0193304	Overall
-0.0195284	-0.025886	CB
-0.0195284	-0.0446719	TA
-0.0195284	-0.0499302	NFT
-0.0195284	-0.0661564	TauTh
-0.0195284	-0.0505639	Overall
0.129781	-0.0173873	CB
0.129781	-0.0251616	TA
0.129781	0.0409335	NFT
0.129781	-0.0193328	TauTh
0.129781	-0.0122947	Overall
0.242456	-0.0517272	CB
0.242456	-0.00938033	TA
0.242456	0.0737605	NFT
0.242456	-0.0144148	TauTh
0.242456	-0.00772569	Overall
0.0239835	-0.0156854	CB
0.0239835	-0.0135268	TA
0.0239835	0.0334437	NFT
0.0239835	0.0137618	TauTh
0.0239835	-0.00316045	Overall
0.0857971	-0.0111044	CB
0.0857971	-0.0156844	TA
0.0857971	-0.0505329	NFT
0.0857971	-0.085353	TauTh
0.0857971	-0.0471599	Overall
0.41519	0.0922021	CB
0.41519	0.041878	TA
0.41519	0.174897	NFT
0.41519	0.137221	TauTh
0.41519	0.129237	Overall
0.0687355	0.0322636	CB
0.0687355	0.0108661	TA
0.0687355	0.0442505	NFT
0.0687355	0.0279393	TauTh
0.0687355	0.0369661	Overall
0.00905852	0.00909783	CB
0.00905852	0.0194833	TA
0.00905852	-0.0362178	NFT
0.00905852	-0.0219374	TauTh
0.00905852	-0.00806633	Overall
0.022777	-0.00143394	CB
0.022777	0.0306041	TA
0.022777	-0.00627429	NFT
0.022777	0.0467244	TauTh
0.022777	0.0187341	Overall
-0.0806385	0.0524773	CB
-0.0806385	0.034745	TA
-0.0806385	-0.0519737	NFT
-0.0806385	0.0576019	TauTh
-0.0806385	0.0452363	Overall
-0.143441	-0.0132561	CB
-0.143441	0.0459246	TA
-0.143441	-0.106771	NFT
-0.143441	-0.00241398	TauTh
-0.143441	-0.0212504	Overall
0.0571384	-0.0138411	CB
0.0571384	-0.0353257	TA
0.0571384	0.0152652	NFT
0.0571384	-0.0211669	TauTh
0.0571384	-0.0176549	Overall
-0.045223	-0.00381179	CB
-0.045223	-0.00358212	TA
-0.045223	0.00860298	NFT
-0.045223	-0.00715237	TauTh
-0.045223	-0.00169423	Overall
0.124351	0.00762516	CB
0.124351	-0.00688838	TA
0.124351	0.0556514	NFT
0.124351	0.00876491	TauTh
0.124351	0.0176517	Overall
0.203585	0.00831289	CB
0.203585	-0.0300237	TA
0.203585	0.0242376	NFT
0.203585	0.000193501	TauTh
0.203585	-0.00306132	Overall
0.104507	0.00320489	CB
0.104507	-0.0314761	TA
0.104507	-0.0804726	NFT
0.104507	-0.0473008	TauTh
0.104507	-0.0343581	Overall
-0.0585352	-0.0331896	CB
-0.0585352	-0.0196641	TA
-0.0585352	-0.0188167	NFT
-0.0585352	-0.022162	TauTh
-0.0585352	-0.0300465	Overall
0.196643	0.00409637	CB
0.196643	0.0303102	TA
0.196643	-0.0113598	NFT
0.196643	0.0486093	TauTh
0.196643	0.0302823	Overall
0.0157547	-0.00084053	CB
0.0157547	-0.00716687	TA
0.0157547	0.0365541	NFT
0.0157547	-0.00105362	TauTh
0.0157547	0.0034531	Overall
-0.0160882	-0.00586404	CB
-0.0160882	0.0268258	TA
-0.0160882	-0.0384346	NFT
-0.0160882	0.0133951	TauTh
-0.0160882	0.00122754	Overall
-0.176028	-0.0568118	CB
-0.176028	0.0720241	TA
-0.176028	0.0833166	NFT
-0.176028	0.161361	TauTh
-0.176028	0.104624	Overall
0.114971	0.00125508	CB
0.114971	-0.0300946	TA
0.114971	0.0562326	NFT
0.114971	-0.00885953	TauTh
0.114971	-0.000305058	Overall
0.124878	0.0230548	CB
0.124878	-0.0495228	TA
0.124878	0.0764883	NFT
0.124878	0.0199295	TauTh
0.124878	0.00996738	Overall
0.179069	0.0122399	CB
0.179069	0.0468875	TA
0.179069	-0.0590671	NFT
0.179069	0.0175765	TauTh
0.179069	0.014221	Overall
0.185488	0.014041	CB
0.185488	0.0618452	TA
0.185488	-0.0248589	NFT
0.185488	0.102555	TauTh
0.185488	0.0562189	Overall
-0.123381	-0.00582189	CB
-0.123381	-0.0300978	TA
-0.123381	0.00960163	NFT
-0.123381	-0.0263922	TauTh
-0.123381	-0.0147914	Overall
-0.0565749	-0.0412165	CB
-0.0565749	-0.0388164	TA
-0.0565749	0.0269027	NFT
-0.0565749	-0.0211026	TauTh
-0.0565749	-0.0332228	Overall
0.0835354	-0.0514095	CB
0.0835354	-0.0326865	TA
0.0835354	0.0210376	NFT
0.0835354	0.00110897	TauTh
0.0835354	-0.0263122	Overall
0.146652	-0.0153618	CB
0.146652	0.0752976	TA
0.146652	-0.0707407	NFT
0.146652	0.0401314	TauTh
0.146652	0.0160556	Overall
-0.05321	-0.0211545	CB
-0.05321	-0.0235017	TA
-0.05321	0.0262868	NFT
-0.05321	-0.0102801	TauTh
-0.05321	-0.0090348	Overall
-0.0116295	0.0377677	CB
-0.0116295	0.00365804	TA
-0.0116295	0.00798112	NFT
-0.0116295	0.00928474	TauTh
-0.0116295	0.0220771	Overall
-0.0918223	-0.0103591	CB
-0.0918223	0.00740885	TA
-0.0918223	-0.0303097	NFT
-0.0918223	-0.0162573	TauTh
-0.0918223	-0.0158663	Overall
-0.0656428	0.000965261	CB
-0.0656428	-0.0117248	TA
-0.0656428	-0.0169518	NFT
-0.0656428	-0.023236	TauTh
-0.0656428	-0.0122628	Overall
0.137861	-0.00616558	CB
0.137861	-0.022617	TA
0.137861	0.0365083	NFT
0.137861	-0.0283176	TauTh
0.137861	-0.0040603	Overall
-0.0127137	-0.0479406	CB
-0.0127137	-0.0512024	TA
-0.0127137	0.0523546	NFT
-0.0127137	0.00188408	TauTh
-0.0127137	-0.0133283	Overall
-0.182979	7.741e-05	CB
-0.182979	-0.0115897	TA
-0.182979	-0.0254923	NFT
-0.182979	-0.00689657	TauTh
-0.182979	-0.00714861	Overall
-0.127529	-0.0384701	CB
-0.127529	-0.0255956	TA
-0.127529	-0.00966117	NFT
-0.127529	-0.0358388	TauTh
-0.127529	-0.0356237	Overall
0.234013	0.00984388	CB
0.234013	-0.00884131	TA
0.234013	0.0697096	NFT
0.234013	0.0499346	TauTh
0.234013	0.0317309	Overall
0.248017	0.0778242	CB
0.248017	0.0691248	TA
0.248017	0.0881089	NFT
0.248017	0.125247	TauTh
0.248017	0.116376	Overall
0.240147	0.00456909	CB
0.240147	-0.0229269	TA
0.240147	0.0513937	NFT
0.240147	0.0343835	TauTh
0.240147	0.0175567	Overall
-0.155935	-0.020845	CB
-0.155935	0.0122353	TA
-0.155935	-0.0850634	NFT
-0.155935	-0.0124244	TauTh
-0.155935	-0.0221777	Overall
-0.0807906	-0.0367062	CB
-0.0807906	0.0015859	TA
-0.0807906	-0.148963	NFT
-0.0807906	-0.076154	TauTh
-0.0807906	-0.0698521	Overall
0.0857328	0.0241924	CB
0.0857328	0.0518407	TA
0.0857328	-0.025319	NFT
0.0857328	0.0831981	TauTh
0.0857328	0.042918	Overall
-0.0713214	0.00690923	CB
-0.0713214	-0.00844219	TA
-0.0713214	0.0215421	NFT
-0.0713214	0.000808753	TauTh
-0.0713214	0.00543496	Overall
-0.0140743	-0.0665342	CB
-0.0140743	-0.00402765	TA
-0.0140743	-0.016684	NFT
-0.0140743	0.0524474	TauTh
-0.0140743	0.00147896	Overall
0.0206923	0.0122295	CB
0.0206923	0.00160746	TA
0.0206923	0.0124912	NFT
0.0206923	0.00568083	TauTh
0.0206923	0.00480395	Overall
0.0895297	0.00358761	CB
0.0895297	0.0269522	TA
0.0895297	-0.0195803	NFT
0.0895297	-0.00785202	TauTh
0.0895297	0.00372879	Overall
0.00479016	0.0051238	CB
0.00479016	0.000890726	TA
0.00479016	0.0202259	NFT
0.00479016	0.0173652	TauTh
0.00479016	0.0118675	Overall
0.205694	0.0933322	CB
0.205694	0.0550256	TA
0.205694	0.156396	NFT
0.205694	0.142674	TauTh
0.205694	0.162491	Overall
0.156679	0.0881434	CB
0.156679	0.0467416	TA
0.156679	0.133187	NFT
0.156679	0.150067	TauTh
0.156679	0.153603	Overall
0.0746543	0.0289468	CB
0.0746543	0.0504669	TA
0.0746543	-0.0589879	NFT
0.0746543	0.0507333	TauTh
0.0746543	0.0195214	Overall
0.0834392	-0.0196173	CB
0.0834392	-0.0136661	TA
0.0834392	0.0301386	NFT
0.0834392	0.0156186	TauTh
0.0834392	0.015582	Overall
-0.0178565	-0.0205293	CB
-0.0178565	0.00375154	TA
-0.0178565	-0.00066016	NFT
-0.0178565	-0.0301511	TauTh
-0.0178565	-0.0010025	Overall
0.42723	0.015725	CB
0.42723	0.0675254	TA
0.42723	-0.0217945	NFT
0.42723	0.100468	TauTh
0.42723	0.0617654	Overall
-0.0763755	-0.00419417	CB
-0.0763755	0.0315739	TA
-0.0763755	0.0391204	NFT
-0.0763755	0.0717164	TauTh
-0.0763755	0.0374735	Overall
0.379091	0.0131947	CB
0.379091	0.0116652	TA
0.379091	0.0682513	NFT
0.379091	0.056171	TauTh
0.379091	0.0415623	Overall
0.0706854	0.00681117	CB
0.0706854	-0.0176737	TA
0.0706854	0.0548992	NFT
0.0706854	0.0450229	TauTh
0.0706854	0.0207124	Overall
0.351401	-0.00594012	CB
0.351401	-0.00996994	TA
0.351401	0.0330912	NFT
0.351401	0.0248609	TauTh
0.351401	0.0107391	Overall
0.368994	0.0617323	CB
0.368994	0.0352727	TA
0.368994	0.0763318	NFT
0.368994	0.0856848	TauTh
0.368994	0.0768677	Overall
0.0456516	0.0258712	CB
0.0456516	0.0147624	TA
0.0456516	0.0127647	NFT
0.0456516	0.0139037	TauTh
0.0456516	0.0253274	Overall
0.0189019	0.00452834	CB
0.0189019	0.0294272	TA
0.0189019	-0.00398602	NFT
0.0189019	0.0484245	TauTh
0.0189019	0.0190819	Overall
0.0977874	-0.00034691	CB
0.0977874	0.0314021	TA
0.0977874	-0.0117317	NFT
0.0977874	0.0434174	TauTh
0.0977874	0.014739	Overall
0.0671447	-0.0093641	CB
0.0671447	0.0301654	TA
0.0671447	-0.0521749	NFT
0.0671447	0.0269153	TauTh
0.0671447	0.000361755	Overall
-0.0129306	0.00214706	CB
-0.0129306	-0.0481891	TA
-0.0129306	-0.00814505	NFT
-0.0129306	0.00953823	TauTh
-0.0129306	-0.0108737	Overall
0.0179906	0.020828	CB
0.0179906	0.00633108	TA
0.0179906	-0.00948215	NFT
0.0179906	0.017447	TauTh
0.0179906	0.0158951	Overall
-0.601807	-0.00373924	CB
-0.601807	-0.025034	TA
-0.601807	-0.096601	NFT
-0.601807	-0.0298971	TauTh
-0.601807	-0.0413419	Overall
-0.130437	0.0528442	CB
-0.130437	0.0205573	TA
-0.130437	-0.010982	NFT
-0.130437	0.0480022	TauTh
-0.130437	0.0572659	Overall
0.546719	-0.0446358	CB
0.546719	-0.0125122	TA
0.546719	0.00751407	NFT
0.546719	-0.0416941	TauTh
0.546719	-0.0309015	Overall
0.0234647	-0.0221477	CB
0.0234647	-0.00731518	TA
0.0234647	-0.00667299	NFT
0.0234647	0.035518	TauTh
0.0234647	-0.00398945	Overall
-0.107812	-0.0120245	CB
-0.107812	-0.0091885	TA
-0.107812	-0.0110061	NFT
-0.107812	-0.0289195	TauTh
-0.107812	-0.0237132	Overall
-0.310383	0.0480674	CB
-0.310383	-0.0166674	TA
-0.310383	0.00777263	NFT
-0.310383	0.029296	TauTh
-0.310383	0.0234335	Overall
0.11455	-0.0508089	CB
0.11455	-0.0122536	TA
0.11455	-0.00263568	NFT
0.11455	-0.00436577	TauTh
0.11455	-0.0343337	Overall
-0.0588146	-0.00416612	CB
-0.0588146	-0.00736806	TA
-0.0588146	0.0174029	NFT
-0.0588146	-0.00322778	TauTh
-0.0588146	0.00135594	Overall
0.166635	0.0618762	CB
0.166635	0.0606054	TA
0.166635	0.106332	NFT
0.166635	0.110194	TauTh
0.166635	0.114531	Overall
0.020691	0.0691552	CB
0.020691	0.0203906	TA
0.020691	-0.0168891	NFT
0.020691	0.0370507	TauTh
0.020691	0.0527069	Overall
0.110114	0.0494928	CB
0.110114	0.00556258	TA
0.110114	-0.0207237	NFT
0.110114	0.0244117	TauTh
0.110114	0.0324674	Overall
0.330076	0.232061	CB
0.330076	0.167473	TA
0.330076	0.134193	NFT
0.330076	0.246732	TauTh
0.330076	0.2696	Overall
0.259199	-0.0242362	CB
0.259199	-0.0471864	TA
0.259199	0.000457655	NFT
0.259199	-0.0959083	TauTh
0.259199	-0.0528377	Overall
-0.0197297	-0.00235476	CB
-0.0197297	-0.0417127	TA
-0.0197297	0.00945385	NFT
-0.0197297	-0.0448569	TauTh
-0.0197297	-0.0237543	Overall
-0.0298325	0.00771472	CB
-0.0298325	-0.0155042	TA
-0.0298325	-0.00720382	NFT
-0.0298325	-0.00849438	TauTh
-0.0298325	-0.00796958	Overall
-0.101252	0.00162072	CB
-0.101252	-0.02257	TA
-0.101252	0.0458764	NFT
-0.101252	0.0430093	TauTh
-0.101252	0.0110776	Overall
-0.0246733	0.0463712	CB
-0.0246733	-0.00473442	TA
-0.0246733	0.0305983	NFT
-0.0246733	0.064746	TauTh
-0.0246733	0.0523852	Overall
0.0982515	0.0193455	CB
0.0982515	-0.00261381	TA
0.0982515	0.0372796	NFT
0.0982515	0.0576293	TauTh
0.0982515	0.0440068	Overall
0.314199	-0.0528247	CB
0.314199	-0.0468944	TA
0.314199	0.0542198	NFT
0.314199	-0.00966087	TauTh
0.314199	-0.0202237	Overall
0.170227	0.0488968	CB
0.170227	0.0299893	TA
0.170227	0.0317864	NFT
0.170227	0.0463624	TauTh
0.170227	0.0477675	Overall
-0.0357149	-0.0255763	CB
-0.0357149	-0.0402949	TA
-0.0357149	0.0501908	NFT
-0.0357149	0.0182699	TauTh
-0.0357149	0.000845344	Overall
0.289679	0.00955414	CB
0.289679	0.0831734	TA
0.289679	-0.10333	NFT
0.289679	-0.0164346	TauTh
0.289679	-0.00466068	Overall
0.106748	0.0158253	CB
0.106748	0.077915	TA
0.106748	-0.0932808	NFT
0.106748	-0.0137184	TauTh
0.106748	-0.005986	Overall
0.0726547	0.021928	CB
0.0726547	0.0264018	TA
0.0726547	-0.00582928	NFT
0.0726547	0.0470881	TauTh
0.0726547	0.0361318	Overall
-0.025434	0.0190405	CB
-0.025434	0.00795218	TA
-0.025434	-0.0371313	NFT
-0.025434	0.00133455	TauTh
-0.025434	0.00686735	Overall
0.100588	-0.0140666	CB
0.100588	-0.0122915	TA
0.100588	-0.00826851	NFT
0.100588	-0.0484777	TauTh
0.100588	-0.02816	Overall
0.069932	-0.0176259	CB
0.069932	0.0259245	TA
0.069932	-0.0445534	NFT
0.069932	-0.0281748	TauTh
0.069932	-0.0195654	Overall
-0.105883	0.000900484	CB
-0.105883	-0.010618	TA
-0.105883	-0.0327108	NFT
-0.105883	-0.0142539	TauTh
-0.105883	-0.0121233	Overall
-0.142482	0.0209821	CB
-0.142482	-0.0150059	TA
-0.142482	-0.00630183	NFT
-0.142482	-0.00529228	TauTh
-0.142482	-0.000228536	Overall
-0.0263908	0.0805335	CB
-0.0263908	0.0402176	TA
-0.0263908	0.0376246	NFT
-0.0263908	0.0313071	TauTh
-0.0263908	0.0608304	Overall
-0.0479473	0.0173937	CB
-0.0479473	0.0116557	TA
-0.0479473	-0.0264525	NFT
-0.0479473	-0.0168553	TauTh
-0.0479473	-0.00476158	Overall
0.292971	0.00392611	CB
0.292971	0.0158461	TA
0.292971	0.110717	NFT
0.292971	0.0400987	TauTh
0.292971	0.0347287	Overall
0.118747	-0.0180563	CB
0.118747	0.012539	TA
0.118747	-0.0298983	NFT
0.118747	-0.0127398	TauTh
0.118747	-0.0174416	Overall
0.00165525	-0.0167137	CB
0.00165525	-0.0230006	TA
0.00165525	0.0194118	NFT
0.00165525	-0.0102857	TauTh
0.00165525	-0.00401062	Overall
-0.00476244	-0.00889715	CB
-0.00476244	-0.000653463	TA
-0.00476244	-0.0165093	NFT
-0.00476244	-0.0110585	TauTh
-0.00476244	-0.0112613	Overall
0.0683084	0.00236913	CB
0.0683084	0.00996225	TA
0.0683084	-0.0123272	NFT
0.0683084	0.000798902	TauTh
0.0683084	0.00302416	Overall
0.013906	-0.00139773	CB
0.013906	-0.00687764	TA
0.013906	0.00530075	NFT
0.013906	0.0233486	TauTh
0.013906	0.00635413	Overall
-0.0956404	0.0510787	CB
-0.0956404	0.0666446	TA
-0.0956404	-0.0527179	NFT
-0.0956404	0.0287372	TauTh
-0.0956404	0.0445932	Overall
0.0402533	0.00546809	CB
0.0402533	0.013736	TA
0.0402533	-0.0281553	NFT
0.0402533	-0.0110253	TauTh
0.0402533	-0.00182887	Overall
-0.212741	0.0045041	CB
-0.212741	-0.0385066	TA
-0.212741	0.00133008	NFT
-0.212741	-0.0509566	TauTh
-0.212741	-0.0175565	Overall
0.119673	-0.0183362	CB
0.119673	0.051253	TA
0.119673	-0.0743876	NFT
0.119673	-0.0106833	TauTh
0.119673	-0.0103	Overall
-0.180332	0.0372385	CB
-0.180332	0.00453283	TA
-0.180332	-0.00728051	NFT
-0.180332	-0.0110869	TauTh
-0.180332	0.0158946	Overall
0.0165714	-0.00181849	CB
0.0165714	0.0245096	TA
0.0165714	-0.168727	NFT
0.0165714	-0.0636331	TauTh
0.0165714	-0.0587526	Overall
-0.0664349	0.0537438	CB
-0.0664349	0.0146038	TA
-0.0664349	-0.0286273	NFT
-0.0664349	-0.00938753	TauTh
-0.0664349	0.011928	Overall
-0.207057	-0.00136113	CB
-0.207057	-0.0551997	TA
-0.207057	-0.0950286	NFT
-0.207057	-0.142398	TauTh
-0.207057	-0.0889634	Overall
-0.0304488	0.013294	CB
-0.0304488	-0.00220024	TA
-0.0304488	-0.0163714	NFT
-0.0304488	0.0141686	TauTh
-0.0304488	0.0152593	Overall
0.0905011	0.0392335	CB
0.0905011	-0.00483875	TA
0.0905011	0.00997125	NFT
0.0905011	-0.00940506	TauTh
0.0905011	0.0148995	Overall
0.0863546	-0.0189615	CB
0.0863546	-0.0209241	TA
0.0863546	-0.0128183	NFT
0.0863546	-0.0287477	TauTh
0.0863546	-0.0264137	Overall
0.216962	0.0656422	CB
0.216962	-0.0065153	TA
0.216962	0.158259	NFT
0.216962	0.0988897	TauTh
0.216962	0.0950583	Overall
0.494825	0.159698	CB
0.494825	0.0893959	TA
0.494825	0.167213	NFT
0.494825	0.250933	TauTh
0.494825	0.207863	Overall
0.0943847	0.0117007	CB
0.0943847	-0.00452005	TA
0.0943847	0.0318257	NFT
0.0943847	0.00226538	TauTh
0.0943847	0.00875151	Overall
0.0476955	0.00951958	CB
0.0476955	-0.0115464	TA
0.0476955	0.0259096	NFT
0.0476955	-0.000985785	TauTh
0.0476955	0.00438733	Overall
0.065664	0.00474122	CB
0.065664	-0.0313013	TA
0.065664	0.0409059	NFT
0.065664	-0.0130039	TauTh
0.065664	-0.00417495	Overall
-0.0526704	-0.0197523	CB
-0.0526704	-0.0027492	TA
-0.0526704	-0.0487115	NFT
-0.0526704	-0.0249552	TauTh
-0.0526704	-0.0261795	Overall
0.0257953	-0.0266143	CB
0.0257953	-0.0417732	TA
0.0257953	0.0184352	NFT
0.0257953	-0.0493219	TauTh
0.0257953	-0.0325855	Overall
-0.219969	0.00124301	CB
-0.219969	-0.0178138	TA
-0.219969	-0.0459589	NFT
-0.219969	-0.0860292	TauTh
-0.219969	-0.0370799	Overall
0.0709419	0.0148902	CB
0.0709419	0.00755869	TA
0.0709419	0.0248067	NFT
0.0709419	0.0275957	TauTh
0.0709419	0.0217801	Overall
-0.0320766	0.0263467	CB
-0.0320766	0.00948308	TA
-0.0320766	0.00808929	NFT
-0.0320766	0.0109953	TauTh
-0.0320766	0.018529	Overall
-0.0343741	-0.0164019	CB
-0.0343741	-0.0321043	TA
-0.0343741	0.0337634	NFT
-0.0343741	-0.0138687	TauTh
-0.0343741	-0.0133528	Overall
0.138022	0.0210085	CB
0.138022	0.0303753	TA
0.138022	0.00141105	NFT
0.138022	0.0437515	TauTh
0.138022	0.0329553	Overall
0.0392437	-0.0514691	CB
0.0392437	-0.103878	TA
0.0392437	-0.0897738	NFT
0.0392437	-0.132631	TauTh
0.0392437	-0.112393	Overall
0.372878	0.0128631	CB
0.372878	-0.0294121	TA
0.372878	0.0348469	NFT
0.372878	-0.0249716	TauTh
0.372878	0.000282082	Overall
-0.0384736	-0.000998303	CB
-0.0384736	-0.0220713	TA
-0.0384736	0.0205118	NFT
-0.0384736	-0.00760482	TauTh
-0.0384736	-0.00494476	Overall
0.289732	0.0191379	CB
0.289732	0.114371	TA
0.289732	0.0576239	NFT
0.289732	0.057832	TauTh
0.289732	0.0728521	Overall
-0.0104751	-0.0223496	CB
-0.0104751	-0.0418134	TA
-0.0104751	0.0299374	NFT
-0.0104751	-0.0312482	TauTh
-0.0104751	-0.0252569	Overall
-0.0882623	-0.0153397	CB
-0.0882623	-0.0310587	TA
-0.0882623	0.0043661	NFT
-0.0882623	-0.0290409	TauTh
-0.0882623	-0.025657	Overall
-0.165991	0.0106671	CB
-0.165991	0.033404	TA
-0.165991	-0.0660129	NFT
-0.165991	0.0540704	TauTh
-0.165991	0.0251861	Overall
-0.00710536	0.0147251	CB
-0.00710536	0.0715634	TA
-0.00710536	-0.0520538	NFT
-0.00710536	0.0540681	TauTh
-0.00710536	0.0183246	Overall
-0.126359	-0.0351086	CB
-0.126359	-0.0435173	TA
-0.126359	-0.0786845	NFT
-0.126359	-0.0852222	TauTh
-0.126359	-0.0710514	Overall
-0.0781922	-0.0196461	CB
-0.0781922	-0.0136355	TA
-0.0781922	-0.00333285	NFT
-0.0781922	-0.0188007	TauTh
-0.0781922	-0.0187496	Overall
-0.0970348	-0.0816262	CB
-0.0970348	-0.0817502	TA
-0.0970348	-0.0935273	NFT
-0.0970348	-0.0399383	TauTh
-0.0970348	-0.0790853	Overall
0.188326	-0.0101075	CB
0.188326	0.0218949	TA
0.188326	0.0171137	NFT
0.188326	0.020055	TauTh
0.188326	0.0149127	Overall
0.0975301	-0.00233765	CB
0.0975301	0.0453624	TA
0.0975301	0.0365364	NFT
0.0975301	0.0856687	TauTh
0.0975301	0.0351234	Overall
0.124281	-0.0558946	CB
0.124281	0.0426675	TA
0.124281	0.0927925	NFT
0.124281	0.0824422	TauTh
0.124281	0.0206007	Overall
0.104808	-0.0410001	CB
0.104808	0.0167147	TA
0.104808	0.100278	NFT
0.104808	0.105401	TauTh
0.104808	0.033999	Overall
-0.125445	-0.0183946	CB
-0.125445	-0.0555254	TA
-0.125445	-0.0442456	NFT
-0.125445	-0.0446328	TauTh
-0.125445	-0.0390578	Overall
-0.0476985	-0.000893661	CB
-0.0476985	-0.0543145	TA
-0.0476985	0.0265518	NFT
-0.0476985	-0.000911701	TauTh
-0.0476985	-0.00286869	Overall
0.0410667	0.0191784	CB
0.0410667	-0.00725547	TA
0.0410667	-0.00139088	NFT
0.0410667	-0.00960927	TauTh
0.0410667	0.00649962	Overall
0.181148	0.0117652	CB
0.181148	-0.0402973	TA
0.181148	0.0794199	NFT
0.181148	-0.0248192	TauTh
0.181148	0.0113768	Overall
-0.0470739	0.0346885	CB
-0.0470739	0.00146119	TA
-0.0470739	0.0566975	NFT
-0.0470739	0.0324746	TauTh
-0.0470739	0.0483687	Overall
0.333203	0.0757294	CB
0.333203	0.0312874	TA
0.333203	-0.0225339	NFT
0.333203	0.0213553	TauTh
0.333203	0.0461343	Overall
-0.753962	0.144318	CB
-0.753962	0.204212	TA
-0.753962	0.113087	NFT
-0.753962	-0.0466147	TauTh
-0.753962	0.0867868	Overall
0.0408502	0.0268039	CB
0.0408502	-0.01526	TA
0.0408502	-0.0751413	NFT
0.0408502	0.00344776	TauTh
0.0408502	-0.00409553	Overall
0.0212432	-0.0192555	CB
0.0212432	0.00160205	TA
0.0212432	0.0147687	NFT
0.0212432	0.0120817	TauTh
0.0212432	-0.00294791	Overall
0.0494194	0.0144795	CB
0.0494194	0.0226078	TA
0.0494194	-0.021205	NFT
0.0494194	0.00807913	TauTh
0.0494194	0.0075941	Overall
-0.104468	0.045603	CB
-0.104468	0.0327103	TA
-0.104468	-0.0350176	NFT
-0.104468	0.0343109	TauTh
-0.104468	0.0349432	Overall
-0.0205185	0.0416472	CB
-0.0205185	0.0112782	TA
-0.0205185	-0.0106052	NFT
-0.0205185	0.0300562	TauTh
-0.0205185	0.0301475	Overall
0.21276	0.0187772	CB
0.21276	0.0262011	TA
0.21276	0.0131143	NFT
0.21276	0.0424913	TauTh
0.21276	0.0309397	Overall
0.139612	0.0236515	CB
0.139612	0.0105463	TA
0.139612	-0.00511187	NFT
0.139612	0.0330461	TauTh
0.139612	0.0188449	Overall
0.236006	0.061964	CB
0.236006	0.078869	TA
0.236006	-0.00585521	NFT
0.236006	0.0797928	TauTh
0.236006	0.0691961	Overall
-0.157707	-0.0241378	CB
-0.157707	0.0188964	TA
-0.157707	-0.043293	NFT
-0.157707	0.00522472	TauTh
-0.157707	-0.0125191	Overall
0.0142468	0.00652854	CB
0.0142468	0.00490337	TA
0.0142468	-0.00887776	NFT
0.0142468	-0.000482005	TauTh
0.0142468	-0.000448669	Overall
-0.00288076	-0.00285043	CB
-0.00288076	-0.0138856	TA
-0.00288076	-0.0163413	NFT
-0.00288076	-0.0405819	TauTh
-0.00288076	-0.023739	Overall
-0.0135852	0.0121662	CB
-0.0135852	-0.0180632	TA
-0.0135852	0.0254101	NFT
-0.0135852	-0.0217483	TauTh
-0.0135852	0.000919259	Overall
-0.0411485	-0.00304452	CB
-0.0411485	0.000606111	TA
-0.0411485	-0.00767903	NFT
-0.0411485	0.011215	TauTh
-0.0411485	0.00474974	Overall
-0.142261	-0.0173783	CB
-0.142261	-0.0355884	TA
-0.142261	-0.0247684	NFT
-0.142261	-0.0267558	TauTh
-0.142261	-0.0310708	Overall
-0.11907	-0.00957769	CB
-0.11907	-0.00508823	TA
-0.11907	-0.050635	NFT
-0.11907	-0.0270969	TauTh
-0.11907	-0.0321761	Overall
-0.226829	-0.0346168	CB
-0.226829	-0.0326295	TA
-0.226829	-0.0367393	NFT
-0.226829	-0.0505032	TauTh
-0.226829	-0.0543512	Overall
0.211601	0.0307142	CB
0.211601	0.0500358	TA
0.211601	0.0327243	NFT
0.211601	0.0614005	TauTh
0.211601	0.0578596	Overall
0.0577416	0.024021	CB
0.0577416	0.0336322	TA
0.0577416	0.014394	NFT
0.0577416	0.048401	TauTh
0.0577416	0.0421492	Overall
-0.156763	-0.029017	CB
-0.156763	-0.0118878	TA
-0.156763	0.0151247	NFT
-0.156763	-0.0193735	TauTh
-0.156763	-0.0218303	Overall
-0.147568	-0.0733557	CB
-0.147568	-0.0553681	TA
-0.147568	0.0290444	NFT
-0.147568	-0.050265	TauTh
-0.147568	-0.0636479	Overall
-0.335802	-0.0680096	CB
-0.335802	-0.0488761	TA
-0.335802	0.00046244	NFT
-0.335802	-0.02625	TauTh
-0.335802	-0.0592786	Overall
-0.0968017	-0.0825771	CB
-0.0968017	-0.065373	TA
-0.0968017	0.00799333	NFT
-0.0968017	-0.0460427	TauTh
-0.0968017	-0.0723328	Overall
-0.198553	-0.0186892	CB
-0.198553	-0.026991	TA
-0.198553	-0.0461584	NFT
-0.198553	-0.0485651	TauTh
-0.198553	-0.044602	Overall
0.0392222	-0.0486014	CB
0.0392222	0.024596	TA
0.0392222	0.0206115	NFT
0.0392222	0.0586213	TauTh
0.0392222	0.00636208	Overall
0.0288438	0.0135969	CB
0.0288438	0.0158337	TA
0.0288438	-0.0174451	NFT
0.0288438	0.0376452	TauTh
0.0288438	0.0195351	Overall
-0.123884	-0.0155568	CB
-0.123884	-0.0310746	TA
-0.123884	-0.00432031	NFT
-0.123884	0.0127442	TauTh
-0.123884	-0.0136388	Overall
-0.119601	0.0350813	CB
-0.119601	0.0503295	TA
-0.119601	0.0621027	NFT
-0.119601	0.0609199	TauTh
-0.119601	0.0556288	Overall
0.0495264	-0.0672785	CB
0.0495264	-0.0527529	TA
0.0495264	-0.00528968	NFT
0.0495264	-0.0648465	TauTh
0.0495264	-0.07494	Overall
-0.0372542	-0.0473926	CB
-0.0372542	-0.00619117	TA
-0.0372542	-0.0576294	NFT
-0.0372542	-0.0500528	TauTh
-0.0372542	-0.0471352	Overall
0.0532608	0.0115541	CB
0.0532608	0.0147864	TA
0.0532608	0.00904078	NFT
0.0532608	0.045744	TauTh
0.0532608	0.0234787	Overall
-0.0720047	-0.0188886	CB
-0.0720047	-0.00320454	TA
-0.0720047	-0.0250011	NFT
-0.0720047	-0.00974696	TauTh
-0.0720047	-0.0162711	Overall
-0.312774	0.0245322	CB
-0.312774	0.0476479	TA
-0.312774	-0.0664705	NFT
-0.312774	-0.00651736	TauTh
-0.312774	0.00455387	Overall
-0.0096034	0.0233161	CB
-0.0096034	0.0201701	TA
-0.0096034	0.00727534	NFT
-0.0096034	0.0201144	TauTh
-0.0096034	0.029119	Overall
-0.232744	-0.0591156	CB
-0.232744	-0.015653	TA
-0.232744	0.00698366	NFT
-0.232744	-0.00448258	TauTh
-0.232744	-0.0361672	Overall
-0.0244287	0.10376	CB
-0.0244287	0.0273348	TA
-0.0244287	0.185361	NFT
-0.0244287	0.163197	TauTh
-0.0244287	0.146741	Overall
0.0969882	0.017457	CB
0.0969882	0.0241917	TA
0.0969882	-0.054419	NFT
0.0969882	-0.00295245	TauTh
0.0969882	0.0127787	Overall
0.106177	0.00675404	CB
0.106177	0.0399439	TA
0.106177	-0.0402055	NFT
0.106177	0.0318369	TauTh
0.106177	0.0158926	Overall
0.168676	-0.00815925	CB
0.168676	0.0209591	TA
0.168676	-0.0276231	NFT
0.168676	-0.0129692	TauTh
0.168676	-0.00871663	Overall
0.00714127	0.0176146	CB
0.00714127	0.0180775	TA
0.00714127	-0.0350775	NFT
0.00714127	0.0434296	TauTh
0.00714127	0.0194942	Overall
-0.0727206	0.0111553	CB
-0.0727206	0.0133099	TA
-0.0727206	-0.0118936	NFT
-0.0727206	0.00210702	TauTh
-0.0727206	0.00382227	Overall
-0.0310376	-0.00864471	CB
-0.0310376	-0.00496375	TA
-0.0310376	-0.0285685	NFT
-0.0310376	-0.0479509	TauTh
-0.0310376	-0.030737	Overall
-0.0203437	0.00629236	CB
-0.0203437	0.00449428	TA
-0.0203437	0.0026004	NFT
-0.0203437	0.000307197	TauTh
-0.0203437	0.00310231	Overall
0.0217517	0.013898	CB
0.0217517	-0.000763608	TA
0.0217517	-0.00356662	NFT
0.0217517	-0.00137227	TauTh
0.0217517	0.00566893	Overall
0.160664	-0.000570143	CB
0.160664	-0.0392736	TA
0.160664	0.0251407	NFT
0.160664	-0.0154854	TauTh
0.160664	-0.0128492	Overall
-0.114631	-0.00520145	CB
-0.114631	-0.0138415	TA
-0.114631	0.0146375	NFT
-0.114631	-0.00010446	TauTh
-0.114631	0.00293664	Overall
-0.103216	-0.0102765	CB
-0.103216	-0.0648343	TA
-0.103216	0.0136515	NFT
-0.103216	-0.0434191	TauTh
-0.103216	-0.0327486	Overall
0.071732	-0.0650289	CB
0.071732	-0.0894201	TA
0.071732	0.0277821	NFT
0.071732	-0.0743362	TauTh
0.071732	-0.0741537	Overall
0.0264821	-0.0447527	CB
0.0264821	-0.00378692	TA
0.0264821	-0.00475488	NFT
0.0264821	-0.0146936	TauTh
0.0264821	-0.0311984	Overall
-0.0882705	-0.0359606	CB
-0.0882705	-0.034239	TA
-0.0882705	0.0204297	NFT
-0.0882705	-0.0783235	TauTh
-0.0882705	-0.0432177	Overall
-0.141036	-0.00122932	CB
-0.141036	-0.0219721	TA
-0.141036	0.011928	NFT
-0.141036	-0.0336287	TauTh
-0.141036	-0.0131399	Overall
-0.0709639	0.0291705	CB
-0.0709639	-0.0498318	TA
-0.0709639	0.0995456	NFT
-0.0709639	0.145188	TauTh
-0.0709639	0.087509	Overall
-0.0644096	-0.053972	CB
-0.0644096	-0.0407835	TA
-0.0644096	-0.0216675	NFT
-0.0644096	-0.0601359	TauTh
-0.0644096	-0.0606231	Overall
-0.0750641	-0.0544891	CB
-0.0750641	-0.0427859	TA
-0.0750641	-0.0308163	NFT
-0.0750641	-0.0695387	TauTh
-0.0750641	-0.0686743	Overall
-0.121041	0.0613264	CB
-0.121041	0.00897946	TA
-0.121041	-0.0025473	NFT
-0.121041	0.0636613	TauTh
[truncated: 110,801 more rows]

## Sheet: Fig. S4a
Trait	GeneName	Beta	SampleSize	cell
PSPvsCtrl	LRP4-AS1	0.896954	Dx
CB	LRP4-AS1	0.0116098	Neuropathology
TA	LRP4-AS1	0.0936137	Neuropathology
NFT	LRP4-AS1	0.0451376	Neuropathology
TauTh	LRP4-AS1	0.0623737	Neuropathology
Overall	LRP4-AS1	0.0583484	Neuropathology
PSPvsCtrl	STAU1	0.131904	Dx
CB	STAU1	0.00881661	Neuropathology
TA	STAU1	0.000192175	Neuropathology
NFT	STAU1	0.0171308	Neuropathology
TauTh	STAU1	0.0177037	Neuropathology
Overall	STAU1	0.0155067	Neuropathology
PSPvsCtrl	CAPSL	1.02637	Dx
CB	CAPSL	0.113697	Neuropathology
TA	CAPSL	0.0350979	Neuropathology
NFT	CAPSL	0.202808	Neuropathology
TauTh	CAPSL	0.123492	Neuropathology
Overall	CAPSL	0.157241	Neuropathology
PSPvsCtrl	ZNF789	-0.344464	Dx
CB	ZNF789	-0.000277615	Neuropathology
TA	ZNF789	0.0104098	Neuropathology
NFT	ZNF789	-0.0539492	Neuropathology
TauTh	ZNF789	-0.0249559	Neuropathology
Overall	ZNF789	-0.028194	Neuropathology
PSPvsCtrl	SMARCA1	0.258715	Dx
CB	SMARCA1	0.0250104	Neuropathology
TA	SMARCA1	0.0299451	Neuropathology
NFT	SMARCA1	0.0435134	Neuropathology
TauTh	SMARCA1	0.0369231	Neuropathology
Overall	SMARCA1	0.0410762	Neuropathology
PSPvsCtrl	ADAT2	-0.38921	Dx
CB	ADAT2	-0.015561	Neuropathology
TA	ADAT2	-0.0454351	Neuropathology
NFT	ADAT2	-0.0544741	Neuropathology
TauTh	ADAT2	-0.0416866	Neuropathology
Overall	ADAT2	-0.0453729	Neuropathology
PSPvsCtrl	STARD7	0.243168	Dx
CB	STARD7	0.0355562	Neuropathology
TA	STARD7	0.0157366	Neuropathology
NFT	STARD7	0.0787697	Neuropathology
TauTh	STARD7	0.0556044	Neuropathology
Overall	STARD7	0.0569596	Neuropathology
PSPvsCtrl	LINC01102	-0.590816	Dx	neu
CB	LINC01102	-0.00712803	Neuropathology	neu
TA	LINC01102	-0.0468023	Neuropathology	neu
NFT	LINC01102	-0.0827434	Neuropathology	neu
TauTh	LINC01102	-0.102964	Neuropathology	neu
Overall	LINC01102	-0.0726768	Neuropathology	neu
PSPvsCtrl	RP11-181C21.4	0.509189	Dx
CB	RP11-181C21.4	0.0111078	Neuropathology
TA	RP11-181C21.4	0.056931	Neuropathology
NFT	RP11-181C21.4	0.0517443	Neuropathology
TauTh	RP11-181C21.4	0.0798172	Neuropathology
Overall	RP11-181C21.4	0.0584248	Neuropathology
PSPvsCtrl	C4orf33	-0.300688	Dx
CB	C4orf33	-0.0109939	Neuropathology
TA	C4orf33	-0.0353714	Neuropathology
NFT	C4orf33	-0.00318636	Neuropathology
TauTh	C4orf33	-0.00529369	Neuropathology
Overall	C4orf33	-0.0194787	Neuropathology
PSPvsCtrl	RP11-977G19.11	-0.268161	Dx
CB	RP11-977G19.11	0.0139219	Neuropathology
TA	RP11-977G19.11	-0.00833364	Neuropathology
NFT	RP11-977G19.11	-0.0185147	Neuropathology
TauTh	RP11-977G19.11	-0.00328054	Neuropathology
Overall	RP11-977G19.11	0.00418852	Neuropathology
PSPvsCtrl	EZR-AS1	0.902081	Dx
CB	EZR-AS1	0.094538	Neuropathology
TA	EZR-AS1	0.166679	Neuropathology
NFT	EZR-AS1	0.101023	Neuropathology
TauTh	EZR-AS1	0.177074	Neuropathology
Overall	EZR-AS1	0.16188	Neuropathology
PSPvsCtrl	RP11-264B17.2	-0.33125	Dx
CB	RP11-264B17.2	-0.00753036	Neuropathology
TA	RP11-264B17.2	-0.0185339	Neuropathology
NFT	RP11-264B17.2	-0.027587	Neuropathology
TauTh	RP11-264B17.2	-0.00565738	Neuropathology
Overall	RP11-264B17.2	-0.0180897	Neuropathology
PSPvsCtrl	KANSL1-AS1	-0.996895	Dx
CB	KANSL1-AS1	-0.126958	Neuropathology
TA	KANSL1-AS1	-0.107431	Neuropathology
NFT	KANSL1-AS1	-0.128072	Neuropathology
TauTh	KANSL1-AS1	-0.113851	Neuropathology
Overall	KANSL1-AS1	-0.141766	Neuropathology
PSPvsCtrl	ARHGAP35	0.248739	Dx
CB	ARHGAP35	0.00344535	Neuropathology
TA	ARHGAP35	0.00830092	Neuropathology
NFT	ARHGAP35	0.0451201	Neuropathology
TauTh	ARHGAP35	0.0208504	Neuropathology
Overall	ARHGAP35	0.0214309	Neuropathology
PSPvsCtrl	AHCTF1P1	0.321395	Dx
CB	AHCTF1P1	0.0506331	Neuropathology
TA	AHCTF1P1	0.0166489	Neuropathology
NFT	AHCTF1P1	0.0125872	Neuropathology
TauTh	AHCTF1P1	0.0307355	Neuropathology
Overall	AHCTF1P1	0.0423441	Neuropathology
PSPvsCtrl	PRKAB1	-0.225665	Dx	mic
CB	PRKAB1	-0.0234197	Neuropathology	mic
TA	PRKAB1	-0.019489	Neuropathology	mic
NFT	PRKAB1	-0.0392994	Neuropathology	mic
TauTh	PRKAB1	-0.0439644	Neuropathology	mic
Overall	PRKAB1	-0.0385935	Neuropathology	mic
PSPvsCtrl	NPEPPS	0.24505	Dx
CB	NPEPPS	0.000973644	Neuropathology
TA	NPEPPS	-0.0136387	Neuropathology
NFT	NPEPPS	0.0332329	Neuropathology
TauTh	NPEPPS	0.0172458	Neuropathology
Overall	NPEPPS	0.0130202	Neuropathology
PSPvsCtrl	RAB7L1	0.506883	Dx
CB	RAB7L1	0.0519076	Neuropathology
TA	RAB7L1	0.0461902	Neuropathology
NFT	RAB7L1	0.110859	Neuropathology
TauTh	RAB7L1	0.127708	Neuropathology
Overall	RAB7L1	0.0963485	Neuropathology
PSPvsCtrl	LARS2	0.406172	Dx
CB	LARS2	-0.0482338	Neuropathology
TA	LARS2	-0.00646255	Neuropathology
NFT	LARS2	-0.0016257	Neuropathology
TauTh	LARS2	-0.0274493	Neuropathology
Overall	LARS2	-0.0327438	Neuropathology
PSPvsCtrl	RP11-211G3.3	0.769983	Dx
CB	RP11-211G3.3	0.0662495	Neuropathology
TA	RP11-211G3.3	0.107646	Neuropathology
NFT	RP11-211G3.3	0.0562039	Neuropathology
TauTh	RP11-211G3.3	0.161603	Neuropathology
Overall	RP11-211G3.3	0.127791	Neuropathology
PSPvsCtrl	LIAS	-0.221305	Dx
CB	LIAS	-0.024201	Neuropathology
TA	LIAS	0.00384107	Neuropathology
NFT	LIAS	-0.0417043	Neuropathology
TauTh	LIAS	-0.0472093	Neuropathology
Overall	LIAS	-0.036534	Neuropathology
PSPvsCtrl	ST7-AS2	0.400791	Dx
CB	ST7-AS2	0.0307616	Neuropathology
TA	ST7-AS2	-0.00331924	Neuropathology
NFT	ST7-AS2	0.0262588	Neuropathology
TauTh	ST7-AS2	0.0119524	Neuropathology
Overall	ST7-AS2	0.0242074	Neuropathology
PSPvsCtrl	SNTB2	0.336935	Dx
CB	SNTB2	0.0624492	Neuropathology
TA	SNTB2	0.0458454	Neuropathology
NFT	SNTB2	0.042379	Neuropathology
TauTh	SNTB2	0.0756264	Neuropathology
Overall	SNTB2	0.0746685	Neuropathology
PSPvsCtrl	AC072052.7	-0.729171	Dx
CB	AC072052.7	0.0103905	Neuropathology
TA	AC072052.7	-0.0242239	Neuropathology
NFT	AC072052.7	-0.0653261	Neuropathology
TauTh	AC072052.7	-0.0332288	Neuropathology
Overall	AC072052.7	-0.0363496	Neuropathology
PSPvsCtrl	AC002116.8	-0.296977	Dx
CB	AC002116.8	-0.0105255	Neuropathology
TA	AC002116.8	-0.0290693	Neuropathology
NFT	AC002116.8	-0.0322571	Neuropathology
TauTh	AC002116.8	-0.0283964	Neuropathology
Overall	AC002116.8	-0.0282455	Neuropathology
PSPvsCtrl	GEM	0.898878	Dx
CB	GEM	0.171967	Neuropathology
TA	GEM	0.140707	Neuropathology
NFT	GEM	0.106934	Neuropathology
TauTh	GEM	0.28577	Neuropathology
Overall	GEM	0.234518	Neuropathology
PSPvsCtrl	PDE4DIP	0.352885	Dx	ast
CB	PDE4DIP	0.0639606	Neuropathology	ast
TA	PDE4DIP	0.0367639	Neuropathology	ast
NFT	PDE4DIP	0.10481	Neuropathology	ast
TauTh	PDE4DIP	0.091765	Neuropathology	ast
Overall	PDE4DIP	0.0883612	Neuropathology	ast
PSPvsCtrl	USP13	-0.309608	Dx
CB	USP13	-0.00507124	Neuropathology
TA	USP13	-0.0281752	Neuropathology
NFT	USP13	-0.0222298	Neuropathology
TauTh	USP13	-0.0400121	Neuropathology
Overall	USP13	-0.0328362	Neuropathology
PSPvsCtrl	AP000320.7	0.560095	Dx
CB	AP000320.7	0.0962128	Neuropathology
TA	AP000320.7	0.0749199	Neuropathology
NFT	AP000320.7	0.120531	Neuropathology
TauTh	AP000320.7	0.169713	Neuropathology
Overall	AP000320.7	0.14779	Neuropathology
PSPvsCtrl	KDM2B	-0.179153	Dx
CB	KDM2B	0.00410173	Neuropathology
TA	KDM2B	-0.00076426	Neuropathology
NFT	KDM2B	-0.00122837	Neuropathology
TauTh	KDM2B	8.02804e-05	Neuropathology
Overall	KDM2B	0.0051708	Neuropathology
PSPvsCtrl	GEN1	-0.414619	Dx
CB	GEN1	-0.0164128	Neuropathology
TA	GEN1	-0.0490822	Neuropathology
NFT	GEN1	-0.000756656	Neuropathology
TauTh	GEN1	-0.0566242	Neuropathology
Overall	GEN1	-0.0395005	Neuropathology
PSPvsCtrl	SLC41A1	0.357636	Dx
CB	SLC41A1	0.032565	Neuropathology
TA	SLC41A1	0.0401721	Neuropathology
NFT	SLC41A1	0.0172088	Neuropathology
TauTh	SLC41A1	0.0217476	Neuropathology
Overall	SLC41A1	0.0349792	Neuropathology
PSPvsCtrl	C4orf29	-0.233058	Dx
CB	C4orf29	0.00556292	Neuropathology
TA	C4orf29	-0.0198261	Neuropathology
NFT	C4orf29	-0.0242233	Neuropathology
TauTh	C4orf29	-0.0165404	Neuropathology
Overall	C4orf29	-0.0121538	Neuropathology
PSPvsCtrl	SUN1	-0.124205	Dx
CB	SUN1	0.00334218	Neuropathology
TA	SUN1	0.00508195	Neuropathology
NFT	SUN1	-0.0246112	Neuropathology
TauTh	SUN1	-0.00396873	Neuropathology
Overall	SUN1	-0.00596513	Neuropathology
PSPvsCtrl	PRELP	0.787251	Dx	end
CB	PRELP	0.0404264	Neuropathology	end
TA	PRELP	0.126897	Neuropathology	end
NFT	PRELP	0.109988	Neuropathology	end
TauTh	PRELP	0.0877428	Neuropathology	end
Overall	PRELP	0.10535	Neuropathology	end
PSPvsCtrl	CIRBP	-0.643391	Dx
CB	CIRBP	-0.015682	Neuropathology
TA	CIRBP	-0.0576087	Neuropathology
NFT	CIRBP	-0.110753	Neuropathology
TauTh	CIRBP	-0.126677	Neuropathology
Overall	CIRBP	-0.0902865	Neuropathology
PSPvsCtrl	RP5-1159O4.1	-0.553603	Dx
CB	RP5-1159O4.1	-0.0092672	Neuropathology
TA	RP5-1159O4.1	-0.0269333	Neuropathology
NFT	RP5-1159O4.1	-0.0840344	Neuropathology
TauTh	RP5-1159O4.1	-0.0757143	Neuropathology
Overall	RP5-1159O4.1	-0.060893	Neuropathology
PSPvsCtrl	RP11-383C5.3	-0.364813	Dx
CB	RP11-383C5.3	0.0120573	Neuropathology
TA	RP11-383C5.3	-0.0262599	Neuropathology
NFT	RP11-383C5.3	-0.00892367	Neuropathology
TauTh	RP11-383C5.3	-0.00889439	Neuropathology
Overall	RP11-383C5.3	-0.0126114	Neuropathology
PSPvsCtrl	ALKBH6	-0.296851	Dx
CB	ALKBH6	0.000911153	Neuropathology
TA	ALKBH6	-0.0180184	Neuropathology
NFT	ALKBH6	-0.0178722	Neuropathology
TauTh	ALKBH6	-0.0123205	Neuropathology
Overall	ALKBH6	-0.0128619	Neuropathology
PSPvsCtrl	LRP4	0.609931	Dx	ast
CB	LRP4	0.0321064	Neuropathology	ast
TA	LRP4	0.07389	Neuropathology	ast
NFT	LRP4	0.040681	Neuropathology	ast
TauTh	LRP4	0.0646255	Neuropathology	ast
Overall	LRP4	0.0607724	Neuropathology	ast
PSPvsCtrl	CTNND2	0.222745	Dx	ast
CB	CTNND2	0.023704	Neuropathology	ast
TA	CTNND2	0.00689376	Neuropathology	ast
NFT	CTNND2	0.0561417	Neuropathology	ast
TauTh	CTNND2	0.0286639	Neuropathology	ast
Overall	CTNND2	0.0315857	Neuropathology	ast
PSPvsCtrl	SMAD1	0.380052	Dx
CB	SMAD1	0.0322818	Neuropathology
TA	SMAD1	0.0169936	Neuropathology
NFT	SMAD1	-0.0612501	Neuropathology
TauTh	SMAD1	0.00111582	Neuropathology
Overall	SMAD1	0.0105197	Neuropathology
PSPvsCtrl	KCNE4	1.04251	Dx	end
CB	KCNE4	0.176607	Neuropathology	end
TA	KCNE4	0.194901	Neuropathology	end
NFT	KCNE4	0.192412	Neuropathology	end
TauTh	KCNE4	0.353785	Neuropathology	end
Overall	KCNE4	0.286589	Neuropathology	end
PSPvsCtrl	PARD3	0.653423	Dx
CB	PARD3	0.0766092	Neuropathology
TA	PARD3	0.13106	Neuropathology
NFT	PARD3	-0.0288759	Neuropathology
TauTh	PARD3	0.074217	Neuropathology
Overall	PARD3	0.0931641	Neuropathology
PSPvsCtrl	RP3-434O14.8	1.19345	Dx
CB	RP3-434O14.8	0.131112	Neuropathology
TA	RP3-434O14.8	0.192432	Neuropathology
NFT	RP3-434O14.8	0.244152	Neuropathology
TauTh	RP3-434O14.8	0.284174	Neuropathology
Overall	RP3-434O14.8	0.24762	Neuropathology
PSPvsCtrl	SLC25A45	-0.468393	Dx
CB	SLC25A45	-0.006673	Neuropathology
TA	SLC25A45	-0.0627114	Neuropathology
NFT	SLC25A45	-0.011448	Neuropathology
TauTh	SLC25A45	-0.014137	Neuropathology
Overall	SLC25A45	-0.0209022	Neuropathology
PSPvsCtrl	TDG	-0.276591	Dx
CB	TDG	-0.0227851	Neuropathology
TA	TDG	-0.0432757	Neuropathology
NFT	TDG	-0.0278989	Neuropathology
TauTh	TDG	-0.0636677	Neuropathology
Overall	TDG	-0.0509994	Neuropathology
PSPvsCtrl	RP11-215A19.2	0.956313	Dx
CB	RP11-215A19.2	0.0869319	Neuropathology
TA	RP11-215A19.2	0.220051	Neuropathology
NFT	RP11-215A19.2	0.0462953	Neuropathology
TauTh	RP11-215A19.2	0.124902	Neuropathology
Overall	RP11-215A19.2	0.14794	Neuropathology
PSPvsCtrl	LINC00298	0.599628	Dx	ast
CB	LINC00298	0.0755143	Neuropathology	ast
TA	LINC00298	0.0369123	Neuropathology	ast
NFT	LINC00298	0.102936	Neuropathology	ast
TauTh	LINC00298	0.10036	Neuropathology	ast
Overall	LINC00298	0.0998192	Neuropathology	ast
PSPvsCtrl	CTD-2195M15.1	0.895021	Dx
CB	CTD-2195M15.1	0.0117352	Neuropathology
TA	CTD-2195M15.1	-0.0736035	Neuropathology
NFT	CTD-2195M15.1	0.172091	Neuropathology
TauTh	CTD-2195M15.1	0.0735252	Neuropathology
Overall	CTD-2195M15.1	0.0349639	Neuropathology
PSPvsCtrl	SLC2A11	-0.230299	Dx
CB	SLC2A11	0.00267846	Neuropathology
TA	SLC2A11	-0.0125248	Neuropathology
NFT	SLC2A11	-0.0122665	Neuropathology
TauTh	SLC2A11	-0.0073571	Neuropathology
Overall	SLC2A11	-0.00758521	Neuropathology
PSPvsCtrl	AK4P1	0.69436	Dx
CB	AK4P1	0.106616	Neuropathology
TA	AK4P1	0.130473	Neuropathology
NFT	AK4P1	0.151843	Neuropathology
TauTh	AK4P1	0.14056	Neuropathology
Overall	AK4P1	0.166291	Neuropathology
PSPvsCtrl	TFE3	0.216774	Dx
CB	TFE3	0.0197919	Neuropathology
TA	TFE3	0.0328364	Neuropathology
NFT	TFE3	0.00130948	Neuropathology
TauTh	TFE3	0.0385972	Neuropathology
Overall	TFE3	0.0307347	Neuropathology
PSPvsCtrl	FBXO2	0.41519	Dx	ast
CB	FBXO2	0.0922021	Neuropathology	ast
TA	FBXO2	0.041878	Neuropathology	ast
NFT	FBXO2	0.174897	Neuropathology	ast
TauTh	FBXO2	0.137221	Neuropathology	ast
Overall	FBXO2	0.129237	Neuropathology	ast
PSPvsCtrl	SLC7A2	0.918457	Dx	ast
CB	SLC7A2	0.124279	Neuropathology	ast
TA	SLC7A2	0.180856	Neuropathology	ast
NFT	SLC7A2	0.134373	Neuropathology	ast
TauTh	SLC7A2	0.207397	Neuropathology	ast
Overall	SLC7A2	0.199128	Neuropathology	ast
PSPvsCtrl	POLL	-0.239343	Dx	ast
CB	POLL	-0.0150797	Neuropathology	ast
TA	POLL	-0.00636244	Neuropathology	ast
NFT	POLL	-0.0614521	Neuropathology	ast
TauTh	POLL	-0.0382229	Neuropathology	ast
Overall	POLL	-0.0333884	Neuropathology	ast
PSPvsCtrl	EIF4G1	0.156986	Dx
CB	EIF4G1	0.00134494	Neuropathology
TA	EIF4G1	0.00854962	Neuropathology
NFT	EIF4G1	0.0216799	Neuropathology
TauTh	EIF4G1	0.0263647	Neuropathology
Overall	EIF4G1	0.0165456	Neuropathology
PSPvsCtrl	SMAD1-AS1	0.533263	Dx
CB	SMAD1-AS1	-0.00226446	Neuropathology
TA	SMAD1-AS1	0.0469996	Neuropathology
NFT	SMAD1-AS1	-0.0123458	Neuropathology
TauTh	SMAD1-AS1	0.0153458	Neuropathology
Overall	SMAD1-AS1	0.0140046	Neuropathology
PSPvsCtrl	AGFG2	0.339772	Dx	ast
CB	AGFG2	0.0682089	Neuropathology	ast
TA	AGFG2	0.0481031	Neuropathology	ast
NFT	AGFG2	0.0920725	Neuropathology	ast
TauTh	AGFG2	0.0849434	Neuropathology	ast
Overall	AGFG2	0.0804942	Neuropathology	ast
PSPvsCtrl	WIZ	0.280799	Dx
CB	WIZ	-0.000814267	Neuropathology
TA	WIZ	0.00634466	Neuropathology
NFT	WIZ	0.0129559	Neuropathology
TauTh	WIZ	0.0189288	Neuropathology
Overall	WIZ	0.0130359	Neuropathology
PSPvsCtrl	KCTD21	0.352148	Dx	ast
CB	KCTD21	-0.00602818	Neuropathology	ast
TA	KCTD21	0.0105844	Neuropathology	ast
NFT	KCTD21	0.00163546	Neuropathology	ast
TauTh	KCTD21	-0.00290246	Neuropathology	ast
Overall	KCTD21	0.000885293	Neuropathology	ast
PSPvsCtrl	RP11-482D24.2	0.669343	Dx	ast
CB	RP11-482D24.2	0.0473257	Neuropathology	ast
TA	RP11-482D24.2	0.10813	Neuropathology	ast
NFT	RP11-482D24.2	-0.0218742	Neuropathology	ast
TauTh	RP11-482D24.2	0.0388549	Neuropathology	ast
Overall	RP11-482D24.2	0.05268	Neuropathology	ast
PSPvsCtrl	PRR22	-0.674745	Dx
CB	PRR22	-0.0402221	Neuropathology
TA	PRR22	-0.115989	Neuropathology
NFT	PRR22	-0.0719685	Neuropathology
TauTh	PRR22	-0.113769	Neuropathology
Overall	PRR22	-0.0948037	Neuropathology
PSPvsCtrl	DDIT4L	0.877194	Dx
CB	DDIT4L	0.125333	Neuropathology
TA	DDIT4L	0.110778	Neuropathology
NFT	DDIT4L	0.148771	Neuropathology
TauTh	DDIT4L	0.186058	Neuropathology
Overall	DDIT4L	0.176357	Neuropathology
PSPvsCtrl	ENOSF1	-0.945712	Dx	oli
CB	ENOSF1	-0.133407	Neuropathology	oli
TA	ENOSF1	-0.0963311	Neuropathology	oli
NFT	ENOSF1	-0.17426	Neuropathology	oli
TauTh	ENOSF1	-0.191577	Neuropathology	oli
Overall	ENOSF1	-0.199049	Neuropathology	oli
PSPvsCtrl	EXD2	0.238191	Dx
CB	EXD2	-0.00319964	Neuropathology
TA	EXD2	-0.00138318	Neuropathology
NFT	EXD2	0.000517985	Neuropathology
TauTh	EXD2	0.00391448	Neuropathology
Overall	EXD2	-0.00153843	Neuropathology
PSPvsCtrl	RP11-864G5.3	0.823888	Dx
CB	RP11-864G5.3	0.0522564	Neuropathology
TA	RP11-864G5.3	0.18562	Neuropathology
NFT	RP11-864G5.3	0.0267102	Neuropathology
TauTh	RP11-864G5.3	0.116279	Neuropathology
Overall	RP11-864G5.3	0.115986	Neuropathology
PSPvsCtrl	GSTZ1	-0.541637	Dx
CB	GSTZ1	-0.0297043	Neuropathology
TA	GSTZ1	-0.0719718	Neuropathology
NFT	GSTZ1	-0.0794234	Neuropathology
TauTh	GSTZ1	-0.077278	Neuropathology
Overall	GSTZ1	-0.0879182	Neuropathology
PSPvsCtrl	SNX7	0.28301	Dx
CB	SNX7	-0.00507755	Neuropathology
TA	SNX7	0.0161793	Neuropathology
NFT	SNX7	0.031804	Neuropathology
TauTh	SNX7	0.0391288	Neuropathology
Overall	SNX7	0.0164122	Neuropathology
PSPvsCtrl	RANBP3L	0.853651	Dx	ast
CB	RANBP3L	0.113571	Neuropathology	ast
TA	RANBP3L	0.15096	Neuropathology	ast
NFT	RANBP3L	0.106844	Neuropathology	ast
TauTh	RANBP3L	0.107004	Neuropathology	ast
Overall	RANBP3L	0.13259	Neuropathology	ast
PSPvsCtrl	DENND5B-AS1	0.400037	Dx
CB	DENND5B-AS1	0.0421137	Neuropathology
TA	DENND5B-AS1	0.0567667	Neuropathology
NFT	DENND5B-AS1	0.0419704	Neuropathology
TauTh	DENND5B-AS1	0.0856272	Neuropathology
Overall	DENND5B-AS1	0.0698697	Neuropathology
PSPvsCtrl	ASB16-AS1	-0.441346	Dx
CB	ASB16-AS1	-0.0531087	Neuropathology
TA	ASB16-AS1	-0.0411097	Neuropathology
NFT	ASB16-AS1	-0.110891	Neuropathology
TauTh	ASB16-AS1	-0.0980614	Neuropathology
Overall	ASB16-AS1	-0.0939818	Neuropathology
PSPvsCtrl	FHIT	-0.32702	Dx	ast
CB	FHIT	-0.0206301	Neuropathology	ast
TA	FHIT	-0.0228086	Neuropathology	ast
NFT	FHIT	-0.0181504	Neuropathology	ast
TauTh	FHIT	-0.045983	Neuropathology	ast
Overall	FHIT	-0.0410778	Neuropathology	ast
PSPvsCtrl	UFC1	0.134271	Dx
CB	UFC1	0.00421212	Neuropathology
TA	UFC1	-0.00280108	Neuropathology
NFT	UFC1	0.00118846	Neuropathology
TauTh	UFC1	0.0054048	Neuropathology
Overall	UFC1	0.00403057	Neuropathology
PSPvsCtrl	CMTM4	0.244623	Dx
CB	CMTM4	0.0291873	Neuropathology
TA	CMTM4	0.00661215	Neuropathology
NFT	CMTM4	0.0733861	Neuropathology
TauTh	CMTM4	0.038404	Neuropathology
Overall	CMTM4	0.04244	Neuropathology
PSPvsCtrl	MTM1	0.383935	Dx	ast
CB	MTM1	0.00480001	Neuropathology	ast
TA	MTM1	0.0322028	Neuropathology	ast
NFT	MTM1	0.00404373	Neuropathology	ast
TauTh	MTM1	0.0344183	Neuropathology	ast
Overall	MTM1	0.0199408	Neuropathology	ast
PSPvsCtrl	DDI2	-0.182979	Dx
CB	DDI2	7.741e-05	Neuropathology
TA	DDI2	-0.0115897	Neuropathology
NFT	DDI2	-0.0254923	Neuropathology
TauTh	DDI2	-0.00689657	Neuropathology
Overall	DDI2	-0.00714861	Neuropathology
PSPvsCtrl	RP5-1052I5.2	0.393783	Dx
CB	RP5-1052I5.2	0.0427783	Neuropathology
TA	RP5-1052I5.2	0.044549	Neuropathology
NFT	RP5-1052I5.2	0.0249905	Neuropathology
TauTh	RP5-1052I5.2	0.0434554	Neuropathology
Overall	RP5-1052I5.2	0.0561439	Neuropathology
PSPvsCtrl	TATDN3	-0.318298	Dx
CB	TATDN3	0.0168253	Neuropathology
TA	TATDN3	-0.0176669	Neuropathology
NFT	TATDN3	0.0316007	Neuropathology
TauTh	TATDN3	0.0457285	Neuropathology
Overall	TATDN3	0.0284239	Neuropathology
PSPvsCtrl	RP11-215G15.4	0.545797	Dx
CB	RP11-215G15.4	0.0691938	Neuropathology
TA	RP11-215G15.4	0.0608894	Neuropathology
NFT	RP11-215G15.4	0.00968152	Neuropathology
TauTh	RP11-215G15.4	0.0249805	Neuropathology
Overall	RP11-215G15.4	0.0613759	Neuropathology
PSPvsCtrl	EMD	-0.233606	Dx
CB	EMD	-0.0115052	Neuropathology
TA	EMD	0.00899288	Neuropathology
NFT	EMD	-0.0858049	Neuropathology
TauTh	EMD	-0.0343087	Neuropathology
Overall	EMD	-0.0324866	Neuropathology
PSPvsCtrl	RP11-785G17.1	0.586745	Dx
CB	RP11-785G17.1	0.00605146	Neuropathology
TA	RP11-785G17.1	0.0227705	Neuropathology
NFT	RP11-785G17.1	-0.0200263	Neuropathology
TauTh	RP11-785G17.1	-0.069286	Neuropathology
Overall	RP11-785G17.1	-0.0257246	Neuropathology
PSPvsCtrl	ZNF596	-0.421512	Dx	neu
CB	ZNF596	-0.0105169	Neuropathology	neu
TA	ZNF596	-0.0606925	Neuropathology	neu
NFT	ZNF596	-0.0736781	Neuropathology	neu
TauTh	ZNF596	-0.113454	Neuropathology	neu
Overall	ZNF596	-0.0756849	Neuropathology	neu
PSPvsCtrl	CACHD1	0.469471	Dx	ast
CB	CACHD1	0.0104395	Neuropathology	ast
TA	CACHD1	0.0276303	Neuropathology	ast
NFT	CACHD1	-0.0373923	Neuropathology	ast
TauTh	CACHD1	-0.026419	Neuropathology	ast
Overall	CACHD1	-0.00713273	Neuropathology	ast
PSPvsCtrl	RAD9A	-0.282978	Dx
CB	RAD9A	0.00464926	Neuropathology
TA	RAD9A	-0.0110231	Neuropathology
NFT	RAD9A	-0.0450427	Neuropathology
TauTh	RAD9A	-0.0299948	Neuropathology
Overall	RAD9A	-0.0210908	Neuropathology
PSPvsCtrl	RP11-752G15.9	-0.690122	Dx
CB	RP11-752G15.9	0.0175141	Neuropathology
TA	RP11-752G15.9	-0.00737662	Neuropathology
NFT	RP11-752G15.9	-0.141467	Neuropathology
TauTh	RP11-752G15.9	-0.0971423	Neuropathology
Overall	RP11-752G15.9	-0.0565798	Neuropathology
PSPvsCtrl	ASB16	-0.390725	Dx
CB	ASB16	-0.039069	Neuropathology
TA	ASB16	-0.025902	Neuropathology
NFT	ASB16	-0.093084	Neuropathology
TauTh	ASB16	-0.0851429	Neuropathology
Overall	ASB16	-0.0762425	Neuropathology
PSPvsCtrl	ITSN1	0.285898	Dx
CB	ITSN1	0.0483151	Neuropathology
TA	ITSN1	0.0342419	Neuropathology
NFT	ITSN1	0.0142886	Neuropathology
TauTh	ITSN1	0.012497	Neuropathology
Overall	ITSN1	0.0426099	Neuropathology
PSPvsCtrl	RSG1	0.351401	Dx
CB	RSG1	-0.00594012	Neuropathology
TA	RSG1	-0.00996994	Neuropathology
NFT	RSG1	0.0330912	Neuropathology
TauTh	RSG1	0.0248609	Neuropathology
Overall	RSG1	0.0107391	Neuropathology
PSPvsCtrl	FAM188A	-0.235337	Dx
CB	FAM188A	-0.0182568	Neuropathology
TA	FAM188A	-0.0246898	Neuropathology
NFT	FAM188A	-0.0210619	Neuropathology
TauTh	FAM188A	-0.0453298	Neuropathology
Overall	FAM188A	-0.0335701	Neuropathology
PSPvsCtrl	RP11-61L19.3	-0.669165	Dx
CB	RP11-61L19.3	-0.0685224	Neuropathology
TA	RP11-61L19.3	-0.0641422	Neuropathology
NFT	RP11-61L19.3	-0.187177	Neuropathology
TauTh	RP11-61L19.3	-0.215411	Neuropathology
Overall	RP11-61L19.3	-0.175974	Neuropathology
PSPvsCtrl	ZNF839	-0.26087	Dx
CB	ZNF839	-0.0164462	Neuropathology
TA	ZNF839	-0.0486538	Neuropathology
NFT	ZNF839	-0.0178228	Neuropathology
TauTh	ZNF839	-0.0492103	Neuropathology
Overall	ZNF839	-0.040164	Neuropathology
PSPvsCtrl	WI2-2998D17.2	0.561168	Dx
CB	WI2-2998D17.2	-0.0134601	Neuropathology
TA	WI2-2998D17.2	0.0393647	Neuropathology
NFT	WI2-2998D17.2	0.0198648	Neuropathology
TauTh	WI2-2998D17.2	-0.024789	Neuropathology
Overall	WI2-2998D17.2	-0.00992792	Neuropathology
PSPvsCtrl	CWF19L1	-0.291652	Dx
CB	CWF19L1	0.014934	Neuropathology
TA	CWF19L1	-0.0133907	Neuropathology
NFT	CWF19L1	-0.0584099	Neuropathology
TauTh	CWF19L1	-0.0566376	Neuropathology
Overall	CWF19L1	-0.0285729	Neuropathology
PSPvsCtrl	ZNF280D	-0.277295	Dx
CB	ZNF280D	-0.00956843	Neuropathology
TA	ZNF280D	-0.0310611	Neuropathology
NFT	ZNF280D	-0.0240268	Neuropathology
TauTh	ZNF280D	-0.0303472	Neuropathology
Overall	ZNF280D	-0.0327001	Neuropathology
PSPvsCtrl	MRAS	0.480936	Dx	ast
CB	MRAS	0.0837426	Neuropathology	ast
TA	MRAS	0.0618517	Neuropathology	ast
NFT	MRAS	0.0966643	Neuropathology	ast
TauTh	MRAS	0.0984933	Neuropathology	ast
Overall	MRAS	0.102945	Neuropathology	ast
PSPvsCtrl	RP11-20J15.3	-0.458276	Dx
CB	RP11-20J15.3	0.0270265	Neuropathology
TA	RP11-20J15.3	0.0354683	Neuropathology
NFT	RP11-20J15.3	-0.0263779	Neuropathology
TauTh	RP11-20J15.3	0.0102522	Neuropathology
Overall	RP11-20J15.3	0.0190942	Neuropathology
PSPvsCtrl	RP11-507J18.2	0.673831	Dx
CB	RP11-507J18.2	-0.0331586	Neuropathology
TA	RP11-507J18.2	0.0517882	Neuropathology
NFT	RP11-507J18.2	0.025335	Neuropathology
TauTh	RP11-507J18.2	0.0380281	Neuropathology
Overall	RP11-507J18.2	0.0110972	Neuropathology
PSPvsCtrl	UNK	-0.193848	Dx
CB	UNK	-0.0110704	Neuropathology
TA	UNK	-0.00730319	Neuropathology
NFT	UNK	-0.0391939	Neuropathology
TauTh	UNK	-0.040503	Neuropathology
Overall	UNK	-0.0336348	Neuropathology
PSPvsCtrl	MORF4L1P1	0.276844	Dx
CB	MORF4L1P1	-0.00343746	Neuropathology
TA	MORF4L1P1	-0.0190638	Neuropathology
NFT	MORF4L1P1	0.043625	Neuropathology
TauTh	MORF4L1P1	0.0149002	Neuropathology
Overall	MORF4L1P1	0.0104417	Neuropathology
PSPvsCtrl	ARHGAP42	0.610496	Dx	end
CB	ARHGAP42	0.0246919	Neuropathology	end
TA	ARHGAP42	0.101643	Neuropathology	end
NFT	ARHGAP42	-0.00822602	Neuropathology	end
TauTh	ARHGAP42	0.0621702	Neuropathology	end
Overall	ARHGAP42	0.0532979	Neuropathology	end
PSPvsCtrl	SLC38A2	0.570914	Dx
CB	SLC38A2	0.0491127	Neuropathology
TA	SLC38A2	0.0141418	Neuropathology
NFT	SLC38A2	0.205192	Neuropathology
TauTh	SLC38A2	0.168894	Neuropathology
Overall	SLC38A2	0.128372	Neuropathology
PSPvsCtrl	TEAD1	0.416662	Dx
CB	TEAD1	0.0502605	Neuropathology
TA	TEAD1	0.0886941	Neuropathology
NFT	TEAD1	0.00823904	Neuropathology
TauTh	TEAD1	0.0767834	Neuropathology
Overall	TEAD1	0.0706678	Neuropathology
PSPvsCtrl	PRKD1	0.299796	Dx	ast
CB	PRKD1	0.00980956	Neuropathology	ast
TA	PRKD1	0.0303227	Neuropathology	ast
NFT	PRKD1	0.0275233	Neuropathology	ast
TauTh	PRKD1	0.00507141	Neuropathology	ast
Overall	PRKD1	0.0208276	Neuropathology	ast
PSPvsCtrl	PNPLA6	0.186168	Dx
CB	PNPLA6	0.0157197	Neuropathology
TA	PNPLA6	0.00150231	Neuropathology
NFT	PNPLA6	0.0824477	Neuropathology
TauTh	PNPLA6	0.0507131	Neuropathology
Overall	PNPLA6	0.0454444	Neuropathology
PSPvsCtrl	TMEM260	-0.251833	Dx
CB	TMEM260	-0.0274531	Neuropathology
TA	TMEM260	-0.00834447	Neuropathology
NFT	TMEM260	-0.0756839	Neuropathology
TauTh	TMEM260	-0.0509328	Neuropathology
Overall	TMEM260	-0.0483014	Neuropathology
PSPvsCtrl	TMEM88	-0.641601	Dx
CB	TMEM88	-0.0231348	Neuropathology
TA	TMEM88	0.00182786	Neuropathology
NFT	TMEM88	-0.0566642	Neuropathology
TauTh	TMEM88	-0.0510393	Neuropathology
Overall	TMEM88	-0.0418035	Neuropathology
PSPvsCtrl	YAP1	0.690563	Dx	ast
CB	YAP1	0.0817661	Neuropathology	ast
TA	YAP1	0.175912	Neuropathology	ast
NFT	YAP1	-0.0054082	Neuropathology	ast
TauTh	YAP1	0.0928199	Neuropathology	ast
Overall	YAP1	0.117945	Neuropathology	ast
PSPvsCtrl	MSH5	-0.407674	Dx
CB	MSH5	0.0281116	Neuropathology
TA	MSH5	-0.0211023	Neuropathology
NFT	MSH5	-0.0724305	Neuropathology
TauTh	MSH5	-0.0472653	Neuropathology
Overall	MSH5	-0.0292982	Neuropathology
PSPvsCtrl	FAM118B	0.233196	Dx	ast
CB	FAM118B	0.00521948	Neuropathology	ast
TA	FAM118B	0.033392	Neuropathology	ast
NFT	FAM118B	0.0266319	Neuropathology	ast
TauTh	FAM118B	0.0332761	Neuropathology	ast
Overall	FAM118B	0.027391	Neuropathology	ast
PSPvsCtrl	CEP112	0.402878	Dx
CB	CEP112	0.0874399	Neuropathology
TA	CEP112	0.0398975	Neuropathology
NFT	CEP112	0.0326267	Neuropathology
TauTh	CEP112	0.0844723	Neuropathology
Overall	CEP112	0.0893816	Neuropathology
PSPvsCtrl	RP1-4G17.2	0.951491	Dx
CB	RP1-4G17.2	0.0668509	Neuropathology
TA	RP1-4G17.2	0.0737411	Neuropathology
NFT	RP1-4G17.2	-0.0183243	Neuropathology
TauTh	RP1-4G17.2	0.0211254	Neuropathology
Overall	RP1-4G17.2	0.0508133	Neuropathology
PSPvsCtrl	RP11-696D21.2	0.964308	Dx
CB	RP11-696D21.2	0.140822	Neuropathology
TA	RP11-696D21.2	0.0900331	Neuropathology
NFT	RP11-696D21.2	0.00416441	Neuropathology
TauTh	RP11-696D21.2	0.195659	Neuropathology
Overall	RP11-696D21.2	0.177415	Neuropathology
PSPvsCtrl	CLU	0.526192	Dx	ast
CB	CLU	0.0469747	Neuropathology	ast
TA	CLU	0.0854459	Neuropathology	ast
NFT	CLU	-0.0243838	Neuropathology	ast
TauTh	CLU	0.00953073	Neuropathology	ast
Overall	CLU	0.0384784	Neuropathology	ast
PSPvsCtrl	ABHD11	-0.33931	Dx
CB	ABHD11	-0.00635291	Neuropathology
TA	ABHD11	-0.0294061	Neuropathology
NFT	ABHD11	-0.0514635	Neuropathology
TauTh	ABHD11	-0.0601193	Neuropathology
Overall	ABHD11	-0.0479706	Neuropathology
PSPvsCtrl	CLPB	0.285383	Dx	mic
CB	CLPB	0.00286524	Neuropathology	mic
TA	CLPB	-0.0141471	Neuropathology	mic
NFT	CLPB	0.0615013	Neuropathology	mic
TauTh	CLPB	0.0286652	Neuropathology	mic
Overall	CLPB	0.0194032	Neuropathology	mic
PSPvsCtrl	EZR	0.5502	Dx	ast
CB	EZR	0.0925348	Neuropathology	ast
TA	EZR	0.115983	Neuropathology	ast
NFT	EZR	0.0771086	Neuropathology	ast
TauTh	EZR	0.133739	Neuropathology	ast
Overall	EZR	0.128245	Neuropathology	ast
PSPvsCtrl	RP5-1033H22.2	0.61846	Dx	mic
CB	RP5-1033H22.2	0.00547303	Neuropathology	mic
TA	RP5-1033H22.2	0.0580928	Neuropathology	mic
NFT	RP5-1033H22.2	-0.0722326	Neuropathology	mic
TauTh	RP5-1033H22.2	-0.0595434	Neuropathology	mic
Overall	RP5-1033H22.2	-0.020101	Neuropathology	mic
PSPvsCtrl	GLULP4	0.653212	Dx
CB	GLULP4	0.0676574	Neuropathology
TA	GLULP4	0.0674297	Neuropathology
NFT	GLULP4	0.0707565	Neuropathology
TauTh	GLULP4	0.0612247	Neuropathology
Overall	GLULP4	0.0737229	Neuropathology
PSPvsCtrl	FNBP1L	0.259306	Dx
CB	FNBP1L	0.0317936	Neuropathology
TA	FNBP1L	0.0146208	Neuropathology
NFT	FNBP1L	0.0313393	Neuropathology
TauTh	FNBP1L	0.0238532	Neuropathology
Overall	FNBP1L	0.0323391	Neuropathology
PSPvsCtrl	ST3GAL5	-0.183036	Dx	oli
CB	ST3GAL5	-0.0109232	Neuropathology	oli
TA	ST3GAL5	-0.0353408	Neuropathology	oli
NFT	ST3GAL5	0.00204616	Neuropathology	oli
TauTh	ST3GAL5	-0.0342148	Neuropathology	oli
Overall	ST3GAL5	-0.0247292	Neuropathology	oli
PSPvsCtrl	CHCHD7	-0.276147	Dx	mic
CB	CHCHD7	-0.021101	Neuropathology	mic
TA	CHCHD7	-0.0143823	Neuropathology	mic
NFT	CHCHD7	-0.0481081	Neuropathology	mic
TauTh	CHCHD7	-0.050012	Neuropathology	mic
Overall	CHCHD7	-0.0430531	Neuropathology	mic
PSPvsCtrl	PPP1CA	-0.198037	Dx
CB	PPP1CA	-0.0367913	Neuropathology
TA	PPP1CA	-0.028379	Neuropathology
NFT	PPP1CA	-0.0181629	Neuropathology
TauTh	PPP1CA	-0.0268648	Neuropathology
Overall	PPP1CA	-0.0400671	Neuropathology
PSPvsCtrl	PTCHD1	0.38763	Dx	ast
CB	PTCHD1	0.0583236	Neuropathology	ast
TA	PTCHD1	0.0243623	Neuropathology	ast
NFT	PTCHD1	0.0208149	Neuropathology	ast
TauTh	PTCHD1	0.014979	Neuropathology	ast
Overall	PTCHD1	0.0406017	Neuropathology	ast
PSPvsCtrl	SLC16A1-AS1	-0.330913	Dx
CB	SLC16A1-AS1	-0.000900425	Neuropathology
TA	SLC16A1-AS1	0.0119139	Neuropathology
NFT	SLC16A1-AS1	-0.00719325	Neuropathology
TauTh	SLC16A1-AS1	0.0195562	Neuropathology
Overall	SLC16A1-AS1	0.00924981	Neuropathology

## Sheet: Fig. S4b
Trait	GeneName	Beta	SampleSize	cell
PSPvsCtrl	AC079776.2	-1.33512	Dx
CB	AC079776.2	-0.187038	Neuropathology
TA	AC079776.2	-0.0659724	Neuropathology
NFT	AC079776.2	-0.410787	Neuropathology
TauTh	AC079776.2	-0.391151	Neuropathology
Overall	AC079776.2	-0.34273	Neuropathology
PSPvsCtrl	AC051649.6	-1.07388	Dx
CB	AC051649.6	0.0424957	Neuropathology
TA	AC051649.6	-0.0616054	Neuropathology
NFT	AC051649.6	-0.312289	Neuropathology
TauTh	AC051649.6	-0.278018	Neuropathology
Overall	AC051649.6	-0.181977	Neuropathology
PSPvsCtrl	RP11-3L8.3	-1.01654	Dx
CB	RP11-3L8.3	0.0100724	Neuropathology
TA	RP11-3L8.3	0.0349304	Neuropathology
NFT	RP11-3L8.3	0.0243139	Neuropathology
TauTh	RP11-3L8.3	-0.109469	Neuropathology
Overall	RP11-3L8.3	-0.0169475	Neuropathology
PSPvsCtrl	KANSL1-AS1	-0.996895	Dx
CB	KANSL1-AS1	-0.126958	Neuropathology
TA	KANSL1-AS1	-0.107431	Neuropathology
NFT	KANSL1-AS1	-0.128072	Neuropathology
TauTh	KANSL1-AS1	-0.113851	Neuropathology
Overall	KANSL1-AS1	-0.141766	Neuropathology
PSPvsCtrl	MIR219-2	-0.973336	Dx
CB	MIR219-2	-0.132474	Neuropathology
TA	MIR219-2	-0.110006	Neuropathology
NFT	MIR219-2	-0.115045	Neuropathology
TauTh	MIR219-2	-0.151162	Neuropathology
Overall	MIR219-2	-0.156877	Neuropathology
PSPvsCtrl	EFHB	-0.957167	Dx
CB	EFHB	-0.144774	Neuropathology
TA	EFHB	-0.0489467	Neuropathology
NFT	EFHB	-0.0913597	Neuropathology
TauTh	EFHB	-0.0673826	Neuropathology
Overall	EFHB	-0.119421	Neuropathology
PSPvsCtrl	ENOSF1	-0.945712	Dx	oli
CB	ENOSF1	-0.133407	Neuropathology	oli
TA	ENOSF1	-0.0963311	Neuropathology	oli
NFT	ENOSF1	-0.17426	Neuropathology	oli
TauTh	ENOSF1	-0.191577	Neuropathology	oli
Overall	ENOSF1	-0.199049	Neuropathology	oli
PSPvsCtrl	BTBD16	-0.945519	Dx	oli
CB	BTBD16	-0.12368	Neuropathology	oli
TA	BTBD16	-0.161791	Neuropathology	oli
NFT	BTBD16	-0.116982	Neuropathology	oli
TauTh	BTBD16	-0.154649	Neuropathology	oli
Overall	BTBD16	-0.192981	Neuropathology	oli
PSPvsCtrl	HBA1	-0.924866	Dx
CB	HBA1	-0.0689003	Neuropathology
TA	HBA1	0.0018069	Neuropathology
NFT	HBA1	-0.214197	Neuropathology
TauTh	HBA1	-0.0618196	Neuropathology
Overall	HBA1	-0.109607	Neuropathology
PSPvsCtrl	CMTM5	-0.886962	Dx	oli
CB	CMTM5	-0.147142	Neuropathology	oli
TA	CMTM5	-0.0905324	Neuropathology	oli
NFT	CMTM5	-0.171331	Neuropathology	oli
TauTh	CMTM5	-0.218807	Neuropathology	oli
Overall	CMTM5	-0.217274	Neuropathology	oli
PSPvsCtrl	CTD-3025N20.2	-0.884999	Dx
CB	CTD-3025N20.2	-0.214995	Neuropathology
TA	CTD-3025N20.2	-0.133681	Neuropathology
NFT	CTD-3025N20.2	-0.333597	Neuropathology
TauTh	CTD-3025N20.2	-0.344144	Neuropathology
Overall	CTD-3025N20.2	-0.329087	Neuropathology
PSPvsCtrl	CRH	-0.875778	Dx	neu
CB	CRH	-0.0263134	Neuropathology	neu
TA	CRH	-0.225098	Neuropathology	neu
NFT	CRH	-0.183318	Neuropathology	neu
TauTh	CRH	-0.182773	Neuropathology	neu
Overall	CRH	-0.160455	Neuropathology	neu
PSPvsCtrl	CARNS1	-0.87363	Dx	oli
CB	CARNS1	-0.165169	Neuropathology	oli
TA	CARNS1	-0.186252	Neuropathology	oli
NFT	CARNS1	-0.0901217	Neuropathology	oli
TauTh	CARNS1	-0.250384	Neuropathology	oli
Overall	CARNS1	-0.245942	Neuropathology	oli
PSPvsCtrl	RP11-454L9.2	-0.857371	Dx
CB	RP11-454L9.2	-0.0501232	Neuropathology
TA	RP11-454L9.2	-0.143315	Neuropathology
NFT	RP11-454L9.2	-0.102232	Neuropathology
TauTh	RP11-454L9.2	-0.179394	Neuropathology
Overall	RP11-454L9.2	-0.167548	Neuropathology
PSPvsCtrl	TMEM125	-0.854401	Dx	oli
CB	TMEM125	-0.185691	Neuropathology	oli
TA	TMEM125	-0.189758	Neuropathology	oli
NFT	TMEM125	-0.162537	Neuropathology	oli
TauTh	TMEM125	-0.272376	Neuropathology	oli
Overall	TMEM125	-0.270461	Neuropathology	oli
PSPvsCtrl	AP005530.2	-0.834981	Dx
CB	AP005530.2	0.00357582	Neuropathology
TA	AP005530.2	-0.108657	Neuropathology
NFT	AP005530.2	0.189526	Neuropathology
TauTh	AP005530.2	0.179775	Neuropathology
Overall	AP005530.2	0.102475	Neuropathology
PSPvsCtrl	RP5-1021I20.1	-0.813157	Dx
CB	RP5-1021I20.1	-0.029838	Neuropathology
TA	RP5-1021I20.1	0.0120634	Neuropathology
NFT	RP5-1021I20.1	-0.355541	Neuropathology
TauTh	RP5-1021I20.1	-0.191179	Neuropathology
Overall	RP5-1021I20.1	-0.166144	Neuropathology
PSPvsCtrl	LDB3	-0.808757	Dx	oli
CB	LDB3	-0.0909255	Neuropathology	oli
TA	LDB3	-0.12029	Neuropathology	oli
NFT	LDB3	-0.134914	Neuropathology	oli
TauTh	LDB3	-0.205259	Neuropathology	oli
Overall	LDB3	-0.198288	Neuropathology	oli
PSPvsCtrl	RP11-271M24.2	-0.804963	Dx
CB	RP11-271M24.2	0.0235832	Neuropathology
TA	RP11-271M24.2	-0.0617865	Neuropathology
NFT	RP11-271M24.2	0.00496677	Neuropathology
TauTh	RP11-271M24.2	-0.0289906	Neuropathology
Overall	RP11-271M24.2	-0.0148015	Neuropathology
PSPvsCtrl	TAC1	-0.80453	Dx	neu
CB	TAC1	0.0270654	Neuropathology	neu
TA	TAC1	-0.0759037	Neuropathology	neu
NFT	TAC1	0.0317049	Neuropathology	neu
TauTh	TAC1	-0.0674696	Neuropathology	neu
Overall	TAC1	-0.0199142	Neuropathology	neu
PSPvsCtrl	RP11-318L16.6	-0.789091	Dx
CB	RP11-318L16.6	0.0166127	Neuropathology
TA	RP11-318L16.6	0.00925338	Neuropathology
NFT	RP11-318L16.6	-0.116283	Neuropathology
TauTh	RP11-318L16.6	-0.0620054	Neuropathology
Overall	RP11-318L16.6	-0.0482626	Neuropathology
PSPvsCtrl	GPCPD1	-0.786881	Dx
CB	GPCPD1	-0.0266849	Neuropathology
TA	GPCPD1	-0.0344126	Neuropathology
NFT	GPCPD1	-0.145053	Neuropathology
TauTh	GPCPD1	-0.0931469	Neuropathology
Overall	GPCPD1	-0.0837429	Neuropathology
PSPvsCtrl	TAC3	-0.780586	Dx	neu
CB	TAC3	0.0441086	Neuropathology	neu
TA	TAC3	0.00366968	Neuropathology	neu
NFT	TAC3	-0.0732665	Neuropathology	neu
TauTh	TAC3	-0.094705	Neuropathology	neu
Overall	TAC3	-0.00640881	Neuropathology	neu
PSPvsCtrl	AL121656.5	-0.77823	Dx
CB	AL121656.5	-0.129011	Neuropathology
TA	AL121656.5	-0.0733578	Neuropathology
NFT	AL121656.5	-0.258116	Neuropathology
TauTh	AL121656.5	-0.163814	Neuropathology
Overall	AL121656.5	-0.19082	Neuropathology
PSPvsCtrl	AP001055.6	-0.747313	Dx
CB	AP001055.6	-0.0392018	Neuropathology
TA	AP001055.6	-0.0269561	Neuropathology
NFT	AP001055.6	-0.0811795	Neuropathology
TauTh	AP001055.6	-0.0618636	Neuropathology
Overall	AP001055.6	-0.0701069	Neuropathology
PSPvsCtrl	PNOC	-0.737469	Dx	neu
CB	PNOC	0.0714641	Neuropathology	neu
TA	PNOC	-0.0234372	Neuropathology	neu
NFT	PNOC	-0.18881	Neuropathology	neu
TauTh	PNOC	-0.0319408	Neuropathology	neu
Overall	PNOC	-0.0445514	Neuropathology	neu
PSPvsCtrl	AC072052.7	-0.729171	Dx
CB	AC072052.7	0.0103905	Neuropathology
TA	AC072052.7	-0.0242239	Neuropathology
NFT	AC072052.7	-0.0653261	Neuropathology
TauTh	AC072052.7	-0.0332288	Neuropathology
Overall	AC072052.7	-0.0363496	Neuropathology
PSPvsCtrl	RP11-344P13.6	-0.716212	Dx
CB	RP11-344P13.6	-0.100245	Neuropathology
TA	RP11-344P13.6	-0.116757	Neuropathology
NFT	RP11-344P13.6	-0.0867933	Neuropathology
TauTh	RP11-344P13.6	-0.133274	Neuropathology
Overall	RP11-344P13.6	-0.141039	Neuropathology
PSPvsCtrl	RP11-190A12.8	-0.715511	Dx
CB	RP11-190A12.8	0.0230409	Neuropathology
TA	RP11-190A12.8	-0.0337025	Neuropathology
NFT	RP11-190A12.8	-0.134212	Neuropathology
TauTh	RP11-190A12.8	-0.0584863	Neuropathology
Overall	RP11-190A12.8	-0.0346387	Neuropathology
PSPvsCtrl	MIR145	-0.715451	Dx
CB	MIR145	-0.001915	Neuropathology
TA	MIR145	-0.0488792	Neuropathology
NFT	MIR145	0.056527	Neuropathology
TauTh	MIR145	0.0123023	Neuropathology
Overall	MIR145	-0.0157468	Neuropathology
PSPvsCtrl	AC069547.1	-0.711938	Dx
CB	AC069547.1	-0.102046	Neuropathology
TA	AC069547.1	-0.0574058	Neuropathology
NFT	AC069547.1	-0.204397	Neuropathology
TauTh	AC069547.1	-0.162528	Neuropathology
Overall	AC069547.1	-0.17048	Neuropathology
PSPvsCtrl	SMIM6	-0.71181	Dx	oli
CB	SMIM6	-0.147431	Neuropathology	oli
TA	SMIM6	-0.125068	Neuropathology	oli
NFT	SMIM6	-0.0535707	Neuropathology	oli
TauTh	SMIM6	-0.13394	Neuropathology	oli
Overall	SMIM6	-0.150084	Neuropathology	oli
PSPvsCtrl	GLDN	-0.703576	Dx
CB	GLDN	-0.178199	Neuropathology
TA	GLDN	-0.19205	Neuropathology
NFT	GLDN	-0.078921	Neuropathology
TauTh	GLDN	-0.192952	Neuropathology
Overall	GLDN	-0.222486	Neuropathology
PSPvsCtrl	RP11-259K15.2	-0.699704	Dx	oli
CB	RP11-259K15.2	-0.0666054	Neuropathology	oli
TA	RP11-259K15.2	-0.141955	Neuropathology	oli
NFT	RP11-259K15.2	-0.0875256	Neuropathology	oli
TauTh	RP11-259K15.2	-0.166822	Neuropathology	oli
Overall	RP11-259K15.2	-0.153139	Neuropathology	oli
PSPvsCtrl	RP11-138H8.6	-0.697401	Dx
CB	RP11-138H8.6	-0.0665883	Neuropathology
TA	RP11-138H8.6	-0.0852712	Neuropathology
NFT	RP11-138H8.6	-0.00522616	Neuropathology
TauTh	RP11-138H8.6	-0.0881975	Neuropathology
Overall	RP11-138H8.6	-0.104742	Neuropathology
PSPvsCtrl	RBM3	-0.696389	Dx
CB	RBM3	-0.0125988	Neuropathology
TA	RBM3	-0.00377084	Neuropathology
NFT	RBM3	-0.154016	Neuropathology
TauTh	RBM3	-0.0857221	Neuropathology
Overall	RBM3	-0.0816997	Neuropathology
PSPvsCtrl	RP11-326I11.3	-0.696217	Dx
CB	RP11-326I11.3	-0.0989996	Neuropathology
TA	RP11-326I11.3	-0.060973	Neuropathology
NFT	RP11-326I11.3	-0.214304	Neuropathology
TauTh	RP11-326I11.3	-0.181224	Neuropathology
Overall	RP11-326I11.3	-0.179756	Neuropathology
PSPvsCtrl	RP11-752G15.9	-0.690122	Dx
CB	RP11-752G15.9	0.0175141	Neuropathology
TA	RP11-752G15.9	-0.00737662	Neuropathology
NFT	RP11-752G15.9	-0.141467	Neuropathology
TauTh	RP11-752G15.9	-0.0971423	Neuropathology
Overall	RP11-752G15.9	-0.0565798	Neuropathology
PSPvsCtrl	C21orf37	-0.68891	Dx
CB	C21orf37	-0.0860989	Neuropathology
TA	C21orf37	-0.0833154	Neuropathology
NFT	C21orf37	-0.146916	Neuropathology
TauTh	C21orf37	-0.0973627	Neuropathology
Overall	C21orf37	-0.141915	Neuropathology
PSPvsCtrl	CERCAM	-0.686543	Dx	oli
CB	CERCAM	-0.0774757	Neuropathology	oli
TA	CERCAM	-0.0928176	Neuropathology	oli
NFT	CERCAM	-0.110536	Neuropathology	oli
TauTh	CERCAM	-0.148676	Neuropathology	oli
Overall	CERCAM	-0.146481	Neuropathology	oli
PSPvsCtrl	FOLH1	-0.683554	Dx	oli
CB	FOLH1	-0.188381	Neuropathology	oli
TA	FOLH1	-0.132622	Neuropathology	oli
NFT	FOLH1	-0.190753	Neuropathology	oli
TauTh	FOLH1	-0.253434	Neuropathology	oli
Overall	FOLH1	-0.257108	Neuropathology	oli
PSPvsCtrl	NEK3	-0.683481	Dx	oli
CB	NEK3	-0.0850579	Neuropathology	oli
TA	NEK3	-0.0799642	Neuropathology	oli
NFT	NEK3	-0.123548	Neuropathology	oli
TauTh	NEK3	-0.145769	Neuropathology	oli
Overall	NEK3	-0.144844	Neuropathology	oli
PSPvsCtrl	RP11-259G18.3	-0.682661	Dx
CB	RP11-259G18.3	-0.0573136	Neuropathology
TA	RP11-259G18.3	-0.0735614	Neuropathology
NFT	RP11-259G18.3	-0.0245907	Neuropathology
TauTh	RP11-259G18.3	0.0157589	Neuropathology
Overall	RP11-259G18.3	-0.0421784	Neuropathology
PSPvsCtrl	RP11-262H14.7	-0.682115	Dx
CB	RP11-262H14.7	0.107298	Neuropathology
TA	RP11-262H14.7	-0.053491	Neuropathology
NFT	RP11-262H14.7	-0.143296	Neuropathology
TauTh	RP11-262H14.7	-0.0424121	Neuropathology
Overall	RP11-262H14.7	0.0164502	Neuropathology
PSPvsCtrl	GJD2	-0.680416	Dx	neu
CB	GJD2	0.0513506	Neuropathology	neu
TA	GJD2	-0.0150494	Neuropathology	neu
NFT	GJD2	-0.0417719	Neuropathology	neu
TauTh	GJD2	-0.0803315	Neuropathology	neu
Overall	GJD2	-0.0140945	Neuropathology	neu
PSPvsCtrl	PRR22	-0.674745	Dx
CB	PRR22	-0.0402221	Neuropathology
TA	PRR22	-0.115989	Neuropathology
NFT	PRR22	-0.0719685	Neuropathology
TauTh	PRR22	-0.113769	Neuropathology
Overall	PRR22	-0.0948037	Neuropathology
PSPvsCtrl	GAD2	-0.67134	Dx	neu
CB	GAD2	0.0435561	Neuropathology	neu
TA	GAD2	-0.0601373	Neuropathology	neu
NFT	GAD2	0.0215226	Neuropathology	neu
TauTh	GAD2	-0.0982611	Neuropathology	neu
Overall	GAD2	-0.0207262	Neuropathology	neu
PSPvsCtrl	RP11-61L19.3	-0.669165	Dx
CB	RP11-61L19.3	-0.0685224	Neuropathology
TA	RP11-61L19.3	-0.0641422	Neuropathology
NFT	RP11-61L19.3	-0.187177	Neuropathology
TauTh	RP11-61L19.3	-0.215411	Neuropathology
Overall	RP11-61L19.3	-0.175974	Neuropathology
PSPvsCtrl	KCNH8	-0.665512	Dx	oli
CB	KCNH8	-0.124377	Neuropathology	oli
TA	KCNH8	-0.191665	Neuropathology	oli
NFT	KCNH8	-0.0560959	Neuropathology	oli
TauTh	KCNH8	-0.175902	Neuropathology	oli
Overall	KCNH8	-0.19155	Neuropathology	oli
PSPvsCtrl	ZFP57	-0.664012	Dx
CB	ZFP57	-0.177931	Neuropathology
TA	ZFP57	-0.0775645	Neuropathology
NFT	ZFP57	-0.108693	Neuropathology
TauTh	ZFP57	-0.150291	Neuropathology
Overall	ZFP57	-0.178335	Neuropathology
PSPvsCtrl	RP11-1055B8.4	-0.660532	Dx
CB	RP11-1055B8.4	-0.0751733	Neuropathology
TA	RP11-1055B8.4	-0.0692443	Neuropathology
NFT	RP11-1055B8.4	-0.141345	Neuropathology
TauTh	RP11-1055B8.4	-0.156533	Neuropathology
Overall	RP11-1055B8.4	-0.147667	Neuropathology
PSPvsCtrl	RP11-548P2.2	-0.656873	Dx	oli
CB	RP11-548P2.2	-0.0865582	Neuropathology	oli
TA	RP11-548P2.2	-0.0506619	Neuropathology	oli
NFT	RP11-548P2.2	-0.0926285	Neuropathology	oli
TauTh	RP11-548P2.2	-0.130065	Neuropathology	oli
Overall	RP11-548P2.2	-0.137154	Neuropathology	oli
PSPvsCtrl	MOBP	-0.654484	Dx	oli
CB	MOBP	-0.123414	Neuropathology	oli
TA	MOBP	-0.125851	Neuropathology	oli
NFT	MOBP	-0.053246	Neuropathology	oli
TauTh	MOBP	-0.078116	Neuropathology	oli
Overall	MOBP	-0.139093	Neuropathology	oli
PSPvsCtrl	RP11-124D2.3	-0.647454	Dx
CB	RP11-124D2.3	-0.0959785	Neuropathology
TA	RP11-124D2.3	-0.0506422	Neuropathology
NFT	RP11-124D2.3	-0.0411339	Neuropathology
TauTh	RP11-124D2.3	-0.0957395	Neuropathology
Overall	RP11-124D2.3	-0.116982	Neuropathology
PSPvsCtrl	RP11-285F7.2	-0.647229	Dx	oli
CB	RP11-285F7.2	-0.0917958	Neuropathology	oli
TA	RP11-285F7.2	-0.104105	Neuropathology	oli
NFT	RP11-285F7.2	-0.0713406	Neuropathology	oli
TauTh	RP11-285F7.2	-0.123069	Neuropathology	oli
Overall	RP11-285F7.2	-0.131637	Neuropathology	oli
PSPvsCtrl	MPEG1	-0.643429	Dx	mic
CB	MPEG1	-0.00505448	Neuropathology	mic
TA	MPEG1	0.0675309	Neuropathology	mic
NFT	MPEG1	0.0932302	Neuropathology	mic
TauTh	MPEG1	0.0908649	Neuropathology	mic
Overall	MPEG1	0.0540202	Neuropathology	mic
PSPvsCtrl	CIRBP	-0.643391	Dx
CB	CIRBP	-0.015682	Neuropathology
TA	CIRBP	-0.0576087	Neuropathology
NFT	CIRBP	-0.110753	Neuropathology
TauTh	CIRBP	-0.126677	Neuropathology
Overall	CIRBP	-0.0902865	Neuropathology
PSPvsCtrl	RP3-434O14.8	1.19345	Dx
CB	RP3-434O14.8	0.131112	Neuropathology
TA	RP3-434O14.8	0.192432	Neuropathology
NFT	RP3-434O14.8	0.244152	Neuropathology
TauTh	RP3-434O14.8	0.284174	Neuropathology
Overall	RP3-434O14.8	0.24762	Neuropathology
PSPvsCtrl	OGN	1.12692	Dx	end
CB	OGN	0.0259862	Neuropathology	end
TA	OGN	0.547579	Neuropathology	end
NFT	OGN	-0.106209	Neuropathology	end
TauTh	OGN	0.000948507	Neuropathology	end
Overall	OGN	0.130743	Neuropathology	end
PSPvsCtrl	SLPI	1.07522	Dx
CB	SLPI	0.116353	Neuropathology
TA	SLPI	0.548513	Neuropathology
NFT	SLPI	-0.144851	Neuropathology
TauTh	SLPI	0.0493367	Neuropathology
Overall	SLPI	0.192695	Neuropathology
PSPvsCtrl	KCNE4	1.04251	Dx	end
CB	KCNE4	0.176607	Neuropathology	end
TA	KCNE4	0.194901	Neuropathology	end
NFT	KCNE4	0.192412	Neuropathology	end
TauTh	KCNE4	0.353785	Neuropathology	end
Overall	KCNE4	0.286589	Neuropathology	end
PSPvsCtrl	RP1-68D18.4	1.04091	Dx
CB	RP1-68D18.4	0.0932723	Neuropathology
TA	RP1-68D18.4	0.153791	Neuropathology
NFT	RP1-68D18.4	0.0762956	Neuropathology
TauTh	RP1-68D18.4	0.294121	Neuropathology
Overall	RP1-68D18.4	0.222619	Neuropathology
PSPvsCtrl	CAPSL	1.02637	Dx
CB	CAPSL	0.113697	Neuropathology
TA	CAPSL	0.0350979	Neuropathology
NFT	CAPSL	0.202808	Neuropathology
TauTh	CAPSL	0.123492	Neuropathology
Overall	CAPSL	0.157241	Neuropathology
PSPvsCtrl	CCL2	1.02314	Dx	mic
CB	CCL2	0.197815	Neuropathology	mic
TA	CCL2	0.207645	Neuropathology	mic
NFT	CCL2	0.16224	Neuropathology	mic
TauTh	CCL2	0.449853	Neuropathology	mic
Overall	CCL2	0.359065	Neuropathology	mic
PSPvsCtrl	GJA1P1	1.01527	Dx	ast
CB	GJA1P1	0.0199754	Neuropathology	ast
TA	GJA1P1	0.190949	Neuropathology	ast
NFT	GJA1P1	-0.00751595	Neuropathology	ast
TauTh	GJA1P1	0.00495977	Neuropathology	ast
Overall	GJA1P1	0.0527311	Neuropathology	ast
PSPvsCtrl	IL9	1.00395	Dx	ast
CB	IL9	0.0829819	Neuropathology	ast
TA	IL9	-0.0942458	Neuropathology	ast
NFT	IL9	0.287661	Neuropathology	ast
TauTh	IL9	0.196892	Neuropathology	ast
Overall	IL9	0.123927	Neuropathology	ast
PSPvsCtrl	AC007563.5	0.972163	Dx
CB	AC007563.5	-0.0829073	Neuropathology
TA	AC007563.5	0.209355	Neuropathology
NFT	AC007563.5	0.0245333	Neuropathology
TauTh	AC007563.5	0.0323782	Neuropathology
Overall	AC007563.5	0.0457408	Neuropathology
PSPvsCtrl	CTB-171A8.1	0.965316	Dx
CB	CTB-171A8.1	0.366312	Neuropathology
TA	CTB-171A8.1	0.229081	Neuropathology
NFT	CTB-171A8.1	0.473123	Neuropathology
TauTh	CTB-171A8.1	0.56251	Neuropathology
Overall	CTB-171A8.1	0.507943	Neuropathology
PSPvsCtrl	RP11-696D21.2	0.964308	Dx
CB	RP11-696D21.2	0.140822	Neuropathology
TA	RP11-696D21.2	0.0900331	Neuropathology
NFT	RP11-696D21.2	0.00416441	Neuropathology
TauTh	RP11-696D21.2	0.195659	Neuropathology
Overall	RP11-696D21.2	0.177415	Neuropathology
PSPvsCtrl	RP11-215A19.2	0.956313	Dx
CB	RP11-215A19.2	0.0869319	Neuropathology
TA	RP11-215A19.2	0.220051	Neuropathology
NFT	RP11-215A19.2	0.0462953	Neuropathology
TauTh	RP11-215A19.2	0.124902	Neuropathology
Overall	RP11-215A19.2	0.14794	Neuropathology
PSPvsCtrl	RP1-4G17.2	0.951491	Dx
CB	RP1-4G17.2	0.0668509	Neuropathology
TA	RP1-4G17.2	0.0737411	Neuropathology
NFT	RP1-4G17.2	-0.0183243	Neuropathology
TauTh	RP1-4G17.2	0.0211254	Neuropathology
Overall	RP1-4G17.2	0.0508133	Neuropathology
PSPvsCtrl	TNFRSF11B	0.932818	Dx
CB	TNFRSF11B	0.0296218	Neuropathology
TA	TNFRSF11B	0.29533	Neuropathology
NFT	TNFRSF11B	-0.0994042	Neuropathology
TauTh	TNFRSF11B	0.0453182	Neuropathology
Overall	TNFRSF11B	0.085981	Neuropathology
PSPvsCtrl	OR7A5	0.93177	Dx
CB	OR7A5	0.0348902	Neuropathology
TA	OR7A5	-0.105887	Neuropathology
NFT	OR7A5	0.228169	Neuropathology
TauTh	OR7A5	0.0870312	Neuropathology
Overall	OR7A5	0.0634018	Neuropathology
PSPvsCtrl	FMOD	0.9188	Dx	end
CB	FMOD	-0.00237365	Neuropathology	end
TA	FMOD	0.290931	Neuropathology	end
NFT	FMOD	-0.0278806	Neuropathology	end
TauTh	FMOD	0.0898441	Neuropathology	end
Overall	FMOD	0.102802	Neuropathology	end
PSPvsCtrl	SLC7A2	0.918457	Dx	ast
CB	SLC7A2	0.124279	Neuropathology	ast
TA	SLC7A2	0.180856	Neuropathology	ast
NFT	SLC7A2	0.134373	Neuropathology	ast
TauTh	SLC7A2	0.207397	Neuropathology	ast
Overall	SLC7A2	0.199128	Neuropathology	ast
PSPvsCtrl	EZR-AS1	0.902081	Dx
CB	EZR-AS1	0.094538	Neuropathology
TA	EZR-AS1	0.166679	Neuropathology
NFT	EZR-AS1	0.101023	Neuropathology
TauTh	EZR-AS1	0.177074	Neuropathology
Overall	EZR-AS1	0.16188	Neuropathology
PSPvsCtrl	GEM	0.898878	Dx
CB	GEM	0.171967	Neuropathology
TA	GEM	0.140707	Neuropathology
NFT	GEM	0.106934	Neuropathology
TauTh	GEM	0.28577	Neuropathology
Overall	GEM	0.234518	Neuropathology
PSPvsCtrl	LRP4-AS1	0.896954	Dx
CB	LRP4-AS1	0.0116098	Neuropathology
TA	LRP4-AS1	0.0936137	Neuropathology
NFT	LRP4-AS1	0.0451376	Neuropathology
TauTh	LRP4-AS1	0.0623737	Neuropathology
Overall	LRP4-AS1	0.0583484	Neuropathology
PSPvsCtrl	CTD-2195M15.1	0.895021	Dx
CB	CTD-2195M15.1	0.0117352	Neuropathology
TA	CTD-2195M15.1	-0.0736035	Neuropathology
NFT	CTD-2195M15.1	0.172091	Neuropathology
TauTh	CTD-2195M15.1	0.0735252	Neuropathology
Overall	CTD-2195M15.1	0.0349639	Neuropathology
PSPvsCtrl	DDIT4L	0.877194	Dx
CB	DDIT4L	0.125333	Neuropathology
TA	DDIT4L	0.110778	Neuropathology
NFT	DDIT4L	0.148771	Neuropathology
TauTh	DDIT4L	0.186058	Neuropathology
Overall	DDIT4L	0.176357	Neuropathology
PSPvsCtrl	AC114877.3	0.869586	Dx	ast
CB	AC114877.3	-0.00341547	Neuropathology	ast
TA	AC114877.3	0.0135658	Neuropathology	ast
NFT	AC114877.3	0.111283	Neuropathology	ast
TauTh	AC114877.3	0.0331391	Neuropathology	ast
Overall	AC114877.3	0.0289508	Neuropathology	ast
PSPvsCtrl	RANBP3L	0.853651	Dx	ast
CB	RANBP3L	0.113571	Neuropathology	ast
TA	RANBP3L	0.15096	Neuropathology	ast
NFT	RANBP3L	0.106844	Neuropathology	ast
TauTh	RANBP3L	0.107004	Neuropathology	ast
Overall	RANBP3L	0.13259	Neuropathology	ast
PSPvsCtrl	SLC7A11-AS1	0.850185	Dx	ast
CB	SLC7A11-AS1	0.0603861	Neuropathology	ast
TA	SLC7A11-AS1	0.130707	Neuropathology	ast
NFT	SLC7A11-AS1	-0.0825313	Neuropathology	ast
TauTh	SLC7A11-AS1	0.042182	Neuropathology	ast
Overall	SLC7A11-AS1	0.0711196	Neuropathology	ast
PSPvsCtrl	BAG3	0.838925	Dx
CB	BAG3	0.124164	Neuropathology
TA	BAG3	0.19322	Neuropathology
NFT	BAG3	-0.123278	Neuropathology
TauTh	BAG3	0.0805531	Neuropathology
Overall	BAG3	0.0915537	Neuropathology
PSPvsCtrl	RP11-93B14.5	0.838215	Dx
CB	RP11-93B14.5	0.0839548	Neuropathology
TA	RP11-93B14.5	0.09465	Neuropathology
NFT	RP11-93B14.5	0.0898237	Neuropathology
TauTh	RP11-93B14.5	0.149919	Neuropathology
Overall	RP11-93B14.5	0.153271	Neuropathology
PSPvsCtrl	MPZL2	0.830878	Dx
CB	MPZL2	0.0103262	Neuropathology
TA	MPZL2	0.12933	Neuropathology
NFT	MPZL2	-0.0764824	Neuropathology
TauTh	MPZL2	0.133789	Neuropathology
Overall	MPZL2	0.0818384	Neuropathology
PSPvsCtrl	RP11-864G5.3	0.823888	Dx
CB	RP11-864G5.3	0.0522564	Neuropathology
TA	RP11-864G5.3	0.18562	Neuropathology
NFT	RP11-864G5.3	0.0267102	Neuropathology
TauTh	RP11-864G5.3	0.116279	Neuropathology
Overall	RP11-864G5.3	0.115986	Neuropathology
PSPvsCtrl	SFRP2	0.818383	Dx
CB	SFRP2	0.0704825	Neuropathology
TA	SFRP2	0.167303	Neuropathology
NFT	SFRP2	0.0516606	Neuropathology
TauTh	SFRP2	0.0867205	Neuropathology
Overall	SFRP2	0.118672	Neuropathology
PSPvsCtrl	CD44	0.816734	Dx	end
CB	CD44	0.0632044	Neuropathology	end
TA	CD44	0.0682592	Neuropathology	end
NFT	CD44	0.0852626	Neuropathology	end
TauTh	CD44	0.243279	Neuropathology	end
Overall	CD44	0.160314	Neuropathology	end
PSPvsCtrl	HGF	0.804952	Dx	ast
CB	HGF	0.189175	Neuropathology	ast
TA	HGF	0.191878	Neuropathology	ast
NFT	HGF	0.0982134	Neuropathology	ast
TauTh	HGF	0.28573	Neuropathology	ast
Overall	HGF	0.257552	Neuropathology	ast
PSPvsCtrl	RP11-64B16.4	0.795745	Dx	ast
CB	RP11-64B16.4	0.148213	Neuropathology	ast
TA	RP11-64B16.4	0.0941783	Neuropathology	ast
NFT	RP11-64B16.4	-0.0529978	Neuropathology	ast
TauTh	RP11-64B16.4	0.0934409	Neuropathology	ast
Overall	RP11-64B16.4	0.109173	Neuropathology	ast
PSPvsCtrl	PRELP	0.787251	Dx	end
CB	PRELP	0.0404264	Neuropathology	end
TA	PRELP	0.126897	Neuropathology	end
NFT	PRELP	0.109988	Neuropathology	end
TauTh	PRELP	0.0877428	Neuropathology	end
Overall	PRELP	0.10535	Neuropathology	end
PSPvsCtrl	RGR	0.780972	Dx	ast
CB	RGR	0.123488	Neuropathology	ast
TA	RGR	0.176189	Neuropathology	ast
NFT	RGR	-0.0614003	Neuropathology	ast
TauTh	RGR	-0.0767812	Neuropathology	ast
Overall	RGR	0.0440991	Neuropathology	ast
PSPvsCtrl	LINC00499	0.775087	Dx	ast
CB	LINC00499	0.18007	Neuropathology	ast
TA	LINC00499	0.166546	Neuropathology	ast
NFT	LINC00499	0.3104	Neuropathology	ast
TauTh	LINC00499	0.240759	Neuropathology	ast
Overall	LINC00499	0.243082	Neuropathology	ast
PSPvsCtrl	RP11-211G3.3	0.769983	Dx
CB	RP11-211G3.3	0.0662495	Neuropathology
TA	RP11-211G3.3	0.107646	Neuropathology
NFT	RP11-211G3.3	0.0562039	Neuropathology
TauTh	RP11-211G3.3	0.161603	Neuropathology
Overall	RP11-211G3.3	0.127791	Neuropathology
PSPvsCtrl	AC068196.1	0.769315	Dx
CB	AC068196.1	0.111779	Neuropathology
TA	AC068196.1	0.0986928	Neuropathology
NFT	AC068196.1	0.111817	Neuropathology
TauTh	AC068196.1	0.187309	Neuropathology
Overall	AC068196.1	0.172868	Neuropathology
PSPvsCtrl	AC017101.10	0.763045	Dx
CB	AC017101.10	-0.0167049	Neuropathology
TA	AC017101.10	0.169227	Neuropathology
NFT	AC017101.10	0.065618	Neuropathology
TauTh	AC017101.10	0.0944384	Neuropathology
Overall	AC017101.10	0.0808177	Neuropathology
PSPvsCtrl	HSP90AA6P	0.761665	Dx
CB	HSP90AA6P	-0.0774487	Neuropathology
TA	HSP90AA6P	-0.0254343	Neuropathology
NFT	HSP90AA6P	0.0777262	Neuropathology
TauTh	HSP90AA6P	0.0812313	Neuropathology
Overall	HSP90AA6P	0.00393917	Neuropathology
PSPvsCtrl	CHI3L1	0.751733	Dx	ast
CB	CHI3L1	0.235682	Neuropathology	ast
TA	CHI3L1	0.159337	Neuropathology	ast
NFT	CHI3L1	0.281153	Neuropathology	ast
TauTh	CHI3L1	0.382853	Neuropathology	ast
Overall	CHI3L1	0.316355	Neuropathology	ast
PSPvsCtrl	MIR4683	0.74704	Dx
CB	MIR4683	0.0604599	Neuropathology
TA	MIR4683	0.078102	Neuropathology
NFT	MIR4683	0.0790678	Neuropathology
TauTh	MIR4683	0.134333	Neuropathology
Overall	MIR4683	0.115565	Neuropathology
PSPvsCtrl	SLCO4A1	0.743843	Dx	end
CB	SLCO4A1	0.0875266	Neuropathology	end
TA	SLCO4A1	0.0928499	Neuropathology	end
NFT	SLCO4A1	0.125459	Neuropathology	end
TauTh	SLCO4A1	0.171214	Neuropathology	end
Overall	SLCO4A1	0.167689	Neuropathology	end
PSPvsCtrl	RP11-344N10.2	0.736785	Dx
CB	RP11-344N10.2	0.0515872	Neuropathology
TA	RP11-344N10.2	0.13113	Neuropathology
NFT	RP11-344N10.2	0.0771705	Neuropathology
TauTh	RP11-344N10.2	0.189205	Neuropathology
Overall	RP11-344N10.2	0.129025	Neuropathology
PSPvsCtrl	EMP1	0.729448	Dx	end
CB	EMP1	0.03128	Neuropathology	end
TA	EMP1	0.147959	Neuropathology	end
NFT	EMP1	-0.148608	Neuropathology	end
TauTh	EMP1	0.0305422	Neuropathology	end
Overall	EMP1	0.0345805	Neuropathology	end
PSPvsCtrl	LPAR4	0.721711	Dx
CB	LPAR4	-0.0565133	Neuropathology
TA	LPAR4	0.0320242	Neuropathology
NFT	LPAR4	0.0299159	Neuropathology
TauTh	LPAR4	0.0250473	Neuropathology
Overall	LPAR4	-0.00226808	Neuropathology
PSPvsCtrl	DSP	0.721513	Dx	end
CB	DSP	0.0217313	Neuropathology	end
TA	DSP	0.338715	Neuropathology	end
NFT	DSP	-0.109546	Neuropathology	end
TauTh	DSP	0.0479481	Neuropathology	end
Overall	DSP	0.0993487	Neuropathology	end
PSPvsCtrl	CXCR4	0.720384	Dx	mic
CB	CXCR4	0.0913061	Neuropathology	mic
TA	CXCR4	0.0650736	Neuropathology	mic
NFT	CXCR4	0.198521	Neuropathology	mic
TauTh	CXCR4	0.247819	Neuropathology	mic
Overall	CXCR4	0.186179	Neuropathology	mic
PSPvsCtrl	IGFBP5	0.72023	Dx
CB	IGFBP5	-0.0716836	Neuropathology
TA	IGFBP5	0.150268	Neuropathology
NFT	IGFBP5	0.0166516	Neuropathology
TauTh	IGFBP5	0.0570139	Neuropathology
Overall	IGFBP5	0.0376976	Neuropathology
PSPvsCtrl	AL645608.1	0.717364	Dx
CB	AL645608.1	0.0911692	Neuropathology
TA	AL645608.1	0.162772	Neuropathology
NFT	AL645608.1	0.141977	Neuropathology
TauTh	AL645608.1	0.180787	Neuropathology
Overall	AL645608.1	0.19279	Neuropathology
PSPvsCtrl	AC078883.4	0.716849	Dx
CB	AC078883.4	-0.0420197	Neuropathology
TA	AC078883.4	0.0891077	Neuropathology
NFT	AC078883.4	0.0573844	Neuropathology
TauTh	AC078883.4	0.0331522	Neuropathology
Overall	AC078883.4	0.0535176	Neuropathology
PSPvsCtrl	SLC39A12	0.716246	Dx	ast
CB	SLC39A12	0.12718	Neuropathology	ast
TA	SLC39A12	0.159561	Neuropathology	ast
NFT	SLC39A12	0.0449458	Neuropathology	ast
TauTh	SLC39A12	0.0934639	Neuropathology	ast
Overall	SLC39A12	0.131847	Neuropathology	ast
PSPvsCtrl	RP11-206M11.7	0.715621	Dx
CB	RP11-206M11.7	-0.0245706	Neuropathology
TA	RP11-206M11.7	-0.0421892	Neuropathology
NFT	RP11-206M11.7	0.116073	Neuropathology
TauTh	RP11-206M11.7	0.150345	Neuropathology
Overall	RP11-206M11.7	0.046725	Neuropathology
PSPvsCtrl	MIR4720	0.715442	Dx
CB	MIR4720	-0.0459941	Neuropathology
TA	MIR4720	-0.030543	Neuropathology
NFT	MIR4720	0.0319348	Neuropathology
TauTh	MIR4720	0.0107009	Neuropathology
Overall	MIR4720	-0.0199357	Neuropathology
PSPvsCtrl	LCN6	0.713311	Dx
CB	LCN6	0.110944	Neuropathology
TA	LCN6	0.0397576	Neuropathology
NFT	LCN6	-0.0229687	Neuropathology
TauTh	LCN6	-0.0341058	Neuropathology
Overall	LCN6	0.0377432	Neuropathology
PSPvsCtrl	RP11-482D24.3	0.70985	Dx
CB	RP11-482D24.3	0.0625231	Neuropathology
TA	RP11-482D24.3	0.117305	Neuropathology
NFT	RP11-482D24.3	-0.0341054	Neuropathology
TauTh	RP11-482D24.3	0.0340887	Neuropathology
Overall	RP11-482D24.3	0.0540148	Neuropathology
PSPvsCtrl	F11-AS1	0.707342	Dx	ast
CB	F11-AS1	0.100684	Neuropathology	ast
TA	F11-AS1	0.18432	Neuropathology	ast
NFT	F11-AS1	0.0544464	Neuropathology	ast
TauTh	F11-AS1	0.105832	Neuropathology	ast
Overall	F11-AS1	0.121285	Neuropathology	ast
PSPvsCtrl	CTA-109P11.4	0.707297	Dx
CB	CTA-109P11.4	0.0388613	Neuropathology
TA	CTA-109P11.4	0.154664	Neuropathology
NFT	CTA-109P11.4	0.0591039	Neuropathology
TauTh	CTA-109P11.4	0.122018	Neuropathology
Overall	CTA-109P11.4	0.105754	Neuropathology
PSPvsCtrl	CYP1B1	0.706054	Dx	end
CB	CYP1B1	0.0474053	Neuropathology	end
TA	CYP1B1	0.282001	Neuropathology	end
NFT	CYP1B1	-0.0930897	Neuropathology	end
TauTh	CYP1B1	0.0537155	Neuropathology	end
Overall	CYP1B1	0.101316	Neuropathology	end
PSPvsCtrl	Y_RNA	0.70111	Dx
CB	Y_RNA	0.193167	Neuropathology
TA	Y_RNA	0.126095	Neuropathology
NFT	Y_RNA	0.198909	Neuropathology
TauTh	Y_RNA	0.244151	Neuropathology
Overall	Y_RNA	0.253481	Neuropathology
PSPvsCtrl	SLC39A12-AS1	0.700968	Dx	ast
CB	SLC39A12-AS1	0.152682	Neuropathology	ast
TA	SLC39A12-AS1	0.115922	Neuropathology	ast
NFT	SLC39A12-AS1	0.0192355	Neuropathology	ast
TauTh	SLC39A12-AS1	0.0870238	Neuropathology	ast
Overall	SLC39A12-AS1	0.122783	Neuropathology	ast
PSPvsCtrl	BMP4	0.696569	Dx	end
CB	BMP4	0.0398271	Neuropathology	end
TA	BMP4	0.165106	Neuropathology	end
NFT	BMP4	-0.0756546	Neuropathology	end
TauTh	BMP4	-0.0440093	Neuropathology	end
Overall	BMP4	0.0387263	Neuropathology	end
PSPvsCtrl	AK4P1	0.69436	Dx
CB	AK4P1	0.106616	Neuropathology
TA	AK4P1	0.130473	Neuropathology
NFT	AK4P1	0.151843	Neuropathology
TauTh	AK4P1	0.14056	Neuropathology
Overall	AK4P1	0.166291	Neuropathology
PSPvsCtrl	RP11-211G3.2	0.693474	Dx
CB	RP11-211G3.2	0.0981081	Neuropathology
TA	RP11-211G3.2	0.158235	Neuropathology
NFT	RP11-211G3.2	0.0279641	Neuropathology
TauTh	RP11-211G3.2	0.183307	Neuropathology
Overall	RP11-211G3.2	0.167888	Neuropathology
PSPvsCtrl	RP11-711G10.1	0.692672	Dx
CB	RP11-711G10.1	0.00674925	Neuropathology
TA	RP11-711G10.1	0.10168	Neuropathology
NFT	RP11-711G10.1	-0.052991	Neuropathology
TauTh	RP11-711G10.1	-0.0180743	Neuropathology
Overall	RP11-711G10.1	0.00986318	Neuropathology
PSPvsCtrl	AQP1	0.69155	Dx	ast
CB	AQP1	-0.104054	Neuropathology	ast
TA	AQP1	-0.0417661	Neuropathology	ast
NFT	AQP1	0.155417	Neuropathology	ast
TauTh	AQP1	0.0214359	Neuropathology	ast
Overall	AQP1	-0.0175532	Neuropathology	ast
PSPvsCtrl	YAP1	0.690563	Dx	ast
CB	YAP1	0.0817661	Neuropathology	ast
TA	YAP1	0.175912	Neuropathology	ast
NFT	YAP1	-0.0054082	Neuropathology	ast
TauTh	YAP1	0.0928199	Neuropathology	ast
Overall	YAP1	0.117945	Neuropathology	ast
PSPvsCtrl	RP11-815J21.2	0.688208	Dx
CB	RP11-815J21.2	-0.0403901	Neuropathology
TA	RP11-815J21.2	0.130492	Neuropathology
NFT	RP11-815J21.2	0.0551512	Neuropathology
TauTh	RP11-815J21.2	0.0828608	Neuropathology
Overall	RP11-815J21.2	0.0541227	Neuropathology

## Sheet: Fig. S5
GeneName	PSPvsCtrl_Beta	PSPvsCtrl_FDR	n_SNP
AARSD1	-0.225565	0.0174587	2
ABCC9	0.044237	0.788636	2
AC067852.1	-0.0317955	0.802235	2
ACVR2B	0.0745295	0.271015	2
AOC2	0.168885	0.769718	2
ARL4D	-0.215205	0.219115	2
ASB16	-0.390725	0.0004393	2
ASB16-AS1	-0.441346	0.000348542	2
ATP6V0A1	-0.103356	0.148836	2
ATXN7L3	0.00327731	0.981393	2
BECN1	-0.0190069	0.943601	2
BRCA1	-0.182444	0.220006	2
C12orf39	-0.0451003	0.860135	2
CCR10	0.00401232	0.995952	2
CEP350	0.0855956	0.426382	2
CMAS	-0.011904	0.917921	2
CNTD1	-0.105109	0.0808281	2
CNTNAP1	9.4771e-06	0.999955	2
COA3	-0.0869171	0.25573	2
COASY	0.132166	0.016009	2
CSRNP1	0.320347	0.392658	2
CTB-175E5.7	0.192659	0.0582169	2
CTD-3193K9.3	-0.00327125	0.995641	2
CTD-3193K9.4	-0.202163	0.0766101	2
CTD-3199J23.4	0.285939	0.0250874	2
CTD-3199J23.6	-0.360767	0.256574	2
CX3CR1	-0.489629	0.145517	2
DHX8	0.0435586	0.699311	2
DUSP3	0.117766	0.103013	2
EIF1B	0.0474382	0.730507	2
ENTPD3	-0.283359	0.137866	2
ENTPD3-AS1	-0.056879	0.614478	2
ETV4	0.582564	0.0132607	2
EXOG	-0.0420431	0.544455	2
EZH1	-0.118475	0.698258	2
FAM134C	-0.102201	0.527349	2
G6PC3	-0.119996	0.517354	2
GOLT1B	-0.156418	0.227608	2
GORASP1	0.0437248	0.557029	2
HDAC5	0.0524536	0.70826	2
HMGN2P15	0.164701	0.307495	2
HSD17B1	0.0907838	0.304875	2
HSD17B1P1	0.162726	0.687276	2
IFI35	0.0537019	0.781955	2
KCNJ8	0.284243	0.0189717	2
LDHB	0.198644	0.0244126	2
LHX4	0.0728034	0.85528	2
LINC00854	-0.316643	0.0624383	2
LSM12	-0.00854252	0.959669	2
MIR5010	0.0282199	0.873005	2
MLX	0.0124662	0.846949	2
MOBP	-0.654484	0.0175822	2
MPP2	-0.080679	0.429418	2
MPP3	-0.122778	0.19664	2
MYRIP	0.431699	0.00363897	2
NAGLU	-0.00936212	0.962049	2
NAGS	0.135124	0.365532	2
NBR1	0.02127	0.814346	2
NBR2	-0.0480342	0.810817	2
PDE3A	0.278023	0.27652	2
PLEKHH3	0.0757623	0.402166	2
PSMC3IP	-0.02749	0.771525	2
PSME3	0.0925167	0.0343678	2
PTGES3L	-0.292267	0.0217917	2
PTGES3L-AARSD1	-0.200223	0.0278641	2
PTP4A2P1	-0.25924	0.529918	2
PTRF	-0.0573389	0.79128	2
PYROXD1	-0.107545	0.143827	2
QSOX1	-0.108827	0.125908	2
RAMP2	-0.157468	0.431334	2
RAMP2-AS1	0.189054	0.175053	2
RECQL	0.00404678	0.973444	2
RND2	0.242677	0.0211066	2
RNU1-149P	0.193421	0.370642	2
RP11-242D8.1	0.0409629	0.957616	2
RP11-242D8.2	-0.107763	0.870725	2
RP11-242D8.3	0.00122246	0.998522	2
RP11-284H19.1	0.638323	0.02286	2
RP11-400F19.18	-0.0153475	0.994175	2
RP11-400F19.6	0.0352764	0.896608	2
RP11-400F19.8	0.129452	0.38916	2
RP11-424C20.2	0.675153	0.00229953	2
RP11-59N23.1	0.383327	0.0219084	2
RP11-729I10.2	0.602022	0.0338367	2
RP5-882C2.2	-0.30972	0.0253299	2
RPL18AP7	0.338372	0.24571	2
RPL27	0.000482995	0.998522	2
RPSA	-0.132399	0.224659	2
RUNDC1	0.00596949	0.984455	2
SLC25A38	0.0679729	0.186213	2
SLCO1A2	-0.431203	0.113725	2
SLCO1C1	0.248469	0.352016	2
SNORA6	-0.0476758	0.84698	2
SNORA62	-0.0236524	0.970082	2
ST8SIA1	0.0757976	0.54187	2
STAT3	0.213751	0.0883835	2
STAT5A	-0.118212	0.789451	2
TMEM101	-0.0778157	0.66386	2
TMEM106A	-0.34944	0.0380276	2
TMUB2	-0.109033	0.174777	2
TTC21A	-0.284011	0.235367	2
TUBG1	-0.0192238	0.856377	2
TUBG2	-0.113616	0.07562	2
UBTF	-0.0411739	0.791997	2
VAT1	0.138272	0.121322	2
VPS25	-0.00781529	0.947075	2
WDR48	0.113292	0.147617	2
Y_RNA	0.70111	0.0253397	2
AAAS	-0.0933832	0.7121	1
ABL2	0.0377419	0.833525	1
AC002117.1	0.0725303	0.632702	1
AC003102.3	0.154236	0.23589	1
AC091132.1	0.150683	0.931228	1
AC096579.7	-0.0168997	0.978978	1
AC104134.2	0.361018	0.0685037	1
AC108479.2	-0.0929381	0.363046	1
ACBD4	-0.167628	0.0211302	1
ACBD6	-0.0841835	0.249776	1
ADCY8	0.327447	0.00453688	1
AIDA	0.0953053	0.179131	1
ANGPTL1	0.33928	0.238821	1
ANKRD36BP2	-0.192032	0.481652	1
ARHGAP27	-0.243258	0.0120705	1
ARL17A	-0.113211	0.85061	1
ARL17B	-0.142275	0.445464	1
ASAP1	0.0443783	0.508974	1
ATF7	0.12675	0.272775	1
ATP5G2	-0.112036	0.0142691	1
BCL10	-0.0696335	0.447727	1
BMS1	-0.00627528	0.979583	1
BPNT1	-0.0287811	0.869446	1
BROX	-0.0211949	0.788935	1
C12orf10	-0.120287	0.0663158	1
C1ORF220	0.025137	0.964055	1
C1orf115	0.0239379	0.911943	1
C1orf220	0.0457466	0.943987	1
C1orf52	0.00511712	0.981836	1
CACNA1E	-0.0257361	0.911199	1
CALCOCO1	0.0737103	0.899297	1
CBX5	0.107654	0.0160358	1
CLIC5	0.135972	0.626861	1
COL24A1	0.162909	0.876235	1
COPZ1	-0.0457685	0.566034	1
CRHR1	-0.0956637	0.397982	1
CRHR1-IT1	-0.0766581	0.235209	1
CSAD	-0.141342	0.805597	1
CSGALNACT2	-0.00550282	0.974033	1
CTB-39G8.3	-0.146279	0.846672	1
CTBS	-0.0645	0.860966	1
CTD-2020K17.1	-0.243461	0.580893	1
CTD-2020K17.3	-0.0135056	0.973763	1
CTD-2020K17.4	-0.0464454	0.714525	1
CYR61	0.38969	0.110418	1
DCAKD	0.00394743	0.970943	1
DDAH1	0.14752	0.133479	1
DISP1	0.0210372	0.864825	1
DNASE2B	0.0795108	0.735927	1
DND1P1	-0.521106	0.00415564	1
DUSP10	-0.155632	0.430864	1
EIF2AK3	0.062195	0.681774	1
EIF3LP2	-0.0226059	0.941861	1
EIF4B	-0.0102533	0.985926	1
ENPP4	0.0200788	0.878463	1
ENPP5	0.242969	0.0866294	1
EPRS	0.0764733	0.168155	1
FAM163A	-0.170516	0.570572	1
FAM171A2	0.187158	0.168951	1
FAM20B	0.0532831	0.487673	1
FAM215B	-0.103723	0.667673	1
FAM49B	-0.21355	0.00976355	1
FMNL1	-0.0747652	0.525249	1
GNG5	0.128886	0.302456	1
GOSR2	0.0147817	0.965773	1
GRN	0.173659	0.160053	1
HEXIM1	0.222242	0.0468878	1
HEXIM2	0.00398054	0.990946	1
HIGD1AP1	0.0682177	0.733085	1
HNRNPA1	-0.110574	0.0649827	1
IARS2	0.182089	0.0056259	1
IER5	0.154267	0.384666	1
IFRG15	0.0319286	0.839228	1
IGFBP6	0.12136	0.773629	1
IGKC	-0.137585	0.810123	1
KANSL1	0.0674556	0.340277	1
KANSL1-AS1	-0.996895	8.78982e-05	1
KIAA1614	-0.0699424	0.487833	1
KRCC1	0.0484084	0.686047	1
LINC00152	-0.102506	0.870654	1
LINC00839	0.0778987	0.665394	1
LPAR3	0.331946	0.254454	1
LRRC37A	-0.422837	0.0208499	1
LRRC37A17P	-0.109873	0.202987	1
LRRC37A2	-0.219166	0.101179	1
LRRC37A4P	0.107422	0.664008	1
LYPLAL1	-0.117653	0.30772	1
MAP3K12	-0.0813822	0.316924	1
MAP3K14	-0.0920051	0.295818	1
MAP3K14-AS1	-0.192242	0.0244473	1
MAPT	0.0184464	0.837129	1
MAPT-AS1	0.265862	0.377786	1
MARC1	0.0673687	0.535774	1
MARC2	0.0369356	0.922551	1
MARK1	-0.0587231	0.660014	1
MFSD5	0.0753219	0.468077	1
MIA3	0.0391916	0.758593	1
MIR3198-2	-0.0265943	0.818739	1
MORF4L1P1	0.276844	0.000490674	1
MR1	0.109552	0.487741	1
MTATP8P2	-0.12357	0.905996	1
NMT1	0.0763601	0.14576	1
NPFF	-0.0353422	0.894206	1
NSF	-0.12338	0.502031	1
NSFP1	0.208988	0.512621	1
PCBP2	0.0568056	0.460607	1
PFDN5	-0.119447	0.50398	1
PLCD3	0.00839176	0.965079	1
PLEKHM1	0.0928581	0.141246	1
PRKACB	-0.0634939	0.426136	1
PRR13	-0.126355	0.302294	1
RAB3GAP2	-0.00986111	0.861149	1
RALGPS2	0.219797	0.0641229	1
RARG	0.160533	0.0556275	1
RASAL2	-0.13125	0.215376	1
RCAN2	-0.227593	0.0855412	1
RET	-0.34657	0.0848508	1
RIMKLBP2	-0.0337846	0.973096	1
RNU6ATAC35P	0.0431137	0.849207	1
RP1-244F24.1	-0.228692	0.149897	1
RP1-8B1.4	-0.313795	0.0741989	1
RP11-105N13.4	-0.00982339	0.950269	1
RP11-1136G11.8	-0.115175	0.883183	1
RP11-12M5.3	-0.0892285	0.790687	1
RP11-135J2.4	0.0448816	0.917278	1
RP11-156P1.2	0.0366418	0.740022	1
RP11-156P1.3	-0.0328164	0.767888	1
RP11-259G18.1	-0.434731	0.103722	1
RP11-259G18.3	-0.682661	0.000767304	1
RP11-309G3.3	-0.0664127	0.798968	1
RP11-313J2.1	-0.0856813	0.74388	1
RP11-322F10.2	0.125357	0.847438	1
RP11-33M22.2	0.537301	0.0267015	1
RP11-351D16.3	-0.428116	0.0236109	1
RP11-376N17.4	-0.365758	0.0898718	1
RP11-378J18.3	-0.0640234	0.673557	1
RP11-378J18.8	0.149665	0.302987	1
RP11-391M1.4	0.143966	0.188653	1
RP11-452F19.3	-0.265602	0.471623	1
RP11-46A10.4	-0.106111	0.358101	1
RP11-46A10.5	0.0208508	0.834112	1
RP11-46A10.6	0.25294	0.276135	1
RP11-473O4.3	-0.248468	0.290053	1
RP11-473O4.4	-0.0400689	0.978073	1
RP11-473O4.5	-0.087798	0.602815	1
RP11-533E19.5	-0.241034	0.20851	1
RP11-533E19.7	0.291258	0.0734196	1
RP11-63A1.1	-0.214089	0.327775	1
RP11-669E14.6	0.00195731	0.998164	1
RP11-680A11.5	-0.0632311	0.536176	1
RP11-686F15.3	-0.281005	0.231024	1
RP11-707O23.5	-0.601057	0.0024532	1
RP11-737F9.1	0.562893	0.00173503	1
RP11-753H16.5	0.452969	0.0671996	1
RP11-793H13.10	0.125827	0.682137	1
RP11-793H13.11	-0.13061	0.266404	1
RP11-793H13.3	0.422064	0.0936007	1
RP11-793H13.8	0.271177	0.00190761	1
RP11-798G7.5	-0.25437	0.820454	1
RP11-798G7.6	0.110133	0.860966	1
RP11-798G7.7	-0.0955935	0.702368	1
RP11-798G7.8	0.194917	0.820301	1
RP11-82H13.2	0.212055	0.669987	1
RP11-834C11.4	0.128735	0.618413	1
RP11-968A15.2	-0.102246	0.68614	1
RP11-983P16.4	-0.279061	0.476995	1
RP13-890H12.2	0.0749979	0.802601	1
RP4-593C16.3	-0.197941	0.282272	1
RP5-1180C10.2	0.0220706	0.97185	1
RPF1	0.0806089	0.0872604	1
RPIA	-0.144048	0.0620349	1
RPL14	0.0129457	0.879592	1
RPRML	-0.278772	0.125543	1
RPS7P11	0.00271328	0.997748	1
RUNDC3A	0.0666574	0.587	1
RUNX2	-0.242369	0.0694869	1
SAMD13	-0.364044	0.148798	1
SLC25A39	-0.0259643	0.745459	1
SLC30A10	0.0106942	0.958975	1
SMUG1	-0.0434763	0.849015	1
SMYD1	0.257178	0.842878	1
SOAT1	0.0788381	0.870891	1
SP1	0.14334	0.372233	1
SPATA1	0.0336306	0.802765	1
SPRYD3	0.0213403	0.881188	1
SSX2IP	0.00773149	0.96241	1
STAT5B	0.0764808	0.721927	1
STH	0.227591	0.906765	1
STX6	-0.0393585	0.781722	1
SUPT3H	-0.0116385	0.911396	1
TAF1A	0.0415219	0.705856	1
TARBP2	-0.0935093	0.126739	1
TENC1	-0.28877	0.0373944	1
THNSL2	-0.105455	0.935118	1
TOR1AIP1	0.144965	0.107741	1
TOR1AIP2	-0.0952668	0.774607	1
TOR3A	0.0184059	0.845856	1
U3	-0.0837363	0.617975	1
UOX	-0.156243	0.506986	1
WNT3	-0.289892	0.0773366	1
XPR1	0.0221861	0.919748	1
ZNF33B	0.114629	0.32149	1
ZNF33B	0.0036572	0.979534	1
ZNF37BP	-0.213679	0.031085	1
ZNF385A	0.159817	0.155413	1
ZNF740	0.0557616	0.618697	1
ZNHIT6	0.0808192	0.350164	1
A1BG	-0.142268	0.504442	0
A1BG-AS1	0.00140397	0.992418	0
A2M	-0.185503	0.408145	0
A2M-AS1	-0.476029	0.0019024	0
A2ML1	0.560292	0.00694756	0
A2ML1-AS1	0.307976	0.215328	0
A2MP1	-0.0972446	0.531115	0
A4GALT	0.202491	0.349843	0
AACS	-0.0522461	0.688348	0
AADAT	-0.156242	0.303614	0
AAED1	-0.0056811	0.990377	0
AAGAB	-0.0699585	0.422467	0
AAK1	-0.176458	0.261797	0
AAMDC	-0.179081	0.376796	0
AAMP	0.0613281	0.2193	0
AANAT	-0.00251891	0.993119	0
AAR2	0.102933	0.124004	0
AARD	-0.1117	0.644202	0
AARS	0.15154	0.330806	0
AARS2	0.0624237	0.8	0
AASDH	0.144268	0.203786	0
AASDHPPT	-0.0560655	0.538106	0
AASS	-0.0150713	0.950341	0
AATF	0.100892	0.640937	0
AATK	-0.205874	0.340121	0
AATK-AS1	-0.0291142	0.982452	0
AB019441.29	-0.206909	0.727429	0
ABAT	0.131974	0.157974	0
ABC7-42389800N19.1	-0.108894	0.683201	0
ABCA1	0.334377	0.0706972	0
ABCA10	-0.279431	0.0196451	0
ABCA11P	-0.315139	0.00834166	0
ABCA17P	-0.108009	0.362699	0
ABCA2	-0.15939	0.696877	0
ABCA3	0.0657197	0.61018	0
ABCA5	-0.331872	0.177211	0
ABCA6	-0.20859	0.471068	0
ABCA7	0.12793	0.782184	0
ABCA8	-0.0544475	0.881217	0
ABCA9	-0.148361	0.678543	0
ABCA9-AS1	-0.0251427	0.936388	0
ABCB1	0.0994049	0.73318	0
ABCB10	-0.00784514	0.981838	0
ABCB6	0.116802	0.745871	0
ABCB7	0.165718	0.0355583	0
ABCB8	-0.034334	0.953455	0
ABCB9	-0.0854065	0.717396	0
ABCC1	-0.0595567	0.524302	0
ABCC10	0.0492695	0.935118	0
ABCC11	-0.0306537	0.879529	0
ABCC12	-0.245508	0.232304	0
ABCC4	0.188733	0.701	0
ABCC5	-0.0386362	0.936462	0
ABCC8	-0.127889	0.90921	0
ABCD1	0.00179713	0.990417	0
ABCD2	-0.0255405	0.921095	0
ABCD3	0.0217454	0.933442	0
ABCD4	-0.0167412	0.9701	0
ABCE1	-0.104992	0.0996835	0
ABCF1	0.0870887	0.0789542	0
ABCF2	0.0826738	0.0865176	0
ABCF3	-0.0408985	0.589265	0
ABCG1	0.0898734	0.75053	0
ABCG2	-0.0474174	0.894184	0
ABCG4	-0.138702	0.471092	0
ABHD1	-0.142528	0.463405	0
ABHD10	-0.145288	0.0130361	0
ABHD11	-0.33931	0.000549555	0
ABHD12	-0.147533	0.00291882	0
ABHD12B	-0.204651	0.0319069	0
ABHD13	-0.0600331	0.389391	0
ABHD14A	-0.0082225	0.968255	0
ABHD14A-ACY1	-0.0191455	0.81534	0
ABHD14B	-0.1962	0.016009	0
ABHD15	0.111716	0.410555	0
ABHD16A	0.0852651	0.203702	0
ABHD16B	-0.225084	0.0670952	0
ABHD17A	-0.153487	0.0251344	0
ABHD17AP3	-0.0568422	0.891832	0
ABHD17AP5	-0.15117	0.686563	0
ABHD17AP6	-0.0890033	0.376769	0
ABHD17B	-0.0281075	0.881624	0
ABHD17C	0.0716033	0.450839	0
ABHD2	0.211916	0.056034	0
ABHD3	0.2043	0.144024	0
ABHD4	0.247595	0.0818935	0
ABHD5	0.336619	0.004892	0
ABHD6	0.0141188	0.914648	0
ABHD8	0.0980697	0.453005	0
ABI1	0.0931962	0.173564	0
ABI2	-0.0729672	0.835743	0
ABI3	0.00310953	0.992384	0
ABL1	0.0314268	0.759222	0
ABLIM1	0.182546	0.0753609	0
ABLIM2	0.000167902	0.99939	0
ABLIM3	0.0317715	0.781131	0
ABR	0.0446439	0.603139	0
ABRACL	-0.0206314	0.89475	0
ABT1	-0.0785497	0.190358	0
ABTB1	-0.0509873	0.767104	0
ABTB2	0.189917	0.124519	0
AC000032.2	-0.302337	0.640465	0
AC000041.8	0.163984	0.205315	0
AC000068.10	0.0230825	0.911019	0
AC000068.5	-0.00258966	0.986896	0
AC000068.9	0.270007	0.371213	0
AC000078.5	0.116891	0.940813	0
AC000095.9	-0.127368	0.805554	0
AC000120.7	-0.118121	0.525232	0
AC000123.4	0.0777226	0.838393	0
AC002116.7	0.154346	0.251186	0
AC002116.8	-0.296977	0.000121954	0
AC002310.10	0.226717	0.507785	0
AC002310.12	0.031488	0.935678	0
AC002310.13	0.10945	0.328979	0
AC002310.7	0.0314545	0.933228	0
AC002398.11	-0.100975	0.0592479	0
AC002398.12	-0.219398	0.119941	0
AC002398.13	-0.15957	0.113221	0
AC002398.5	0.192388	0.835528	0
AC002398.9	-0.0731871	0.414347	0
AC002401.1	0.301002	0.0107241	0
AC002429.5	0.398982	0.0457592	0
AC002451.3	-0.187129	0.515401	0
AC002456.2	0.151867	0.485123	0
AC002467.7	0.171412	0.0733076	0
AC002472.1	0.16161	0.461653	0
AC002472.11	-0.297191	0.147227	0
AC002477.1	0.195054	0.800583	0
AC002550.5	-0.0861839	0.645166	0
AC002553.1	0.205114	0.796188	0
AC002558.1	-0.140924	0.190256	0
AC002985.3	-0.0247513	0.731292	0
AC003002.4	0.00751926	0.952148	0
AC003002.6	0.0461203	0.889012	0
AC003005.4	0.0662721	0.561816	0
AC003006.7	0.140567	0.141158	0
AC003029.1	0.0778916	0.618106	0
AC003075.4	-0.181837	0.334239	0
AC003665.1	-0.174636	0.0989953	0
AC003973.1	0.337924	0.292197	0
AC004017.1	0.13871	0.423581	0
AC004019.13	0.317124	0.0506199	0
AC004019.18	-0.331886	0.0718216	0
AC004041.2	0.100611	0.747228	0
AC004057.1	-0.0483636	0.856517	0
AC004067.5	-0.160235	0.449074	0
AC004069.2	-0.449709	0.0139279	0
AC004074.3	-0.224632	0.508145	0
AC004076.7	-0.0734043	0.698287	0
AC004076.9	0.0803752	0.828067	0
AC004112.4	0.483975	0.288164	0
AC004158.2	-0.263603	0.0899211	0
AC004158.3	-0.262229	0.101952	0
AC004160.4	0.113399	0.844425	0
AC004221.2	0.0629082	0.890223	0
AC004237.1	-0.155959	0.774369	0
AC004257.3	0.0401413	0.91505	0
AC004381.6	-0.14149	0.293508	0
AC004383.3	-0.012641	0.958441	0
AC004447.2	-0.0118852	0.978685	0
AC004448.2	0.400559	0.105866	0
AC004449.6	0.00524925	0.984188	0
AC004453.8	0.0534591	0.936086	0
AC004463.6	-0.160253	0.104338	0
AC004466.1	-0.189573	0.0561706	0
AC004471.10	0.084599	0.571817	0
AC004471.9	-0.0960001	0.651208	0
AC004490.1	0.0908211	0.953455	0
AC004540.4	0.154619	0.452406	0
AC004540.5	0.00849729	0.968682	0
AC004543.1	-0.0513396	0.844042	0
AC004549.6	0.384026	0.0600414	0
AC004603.4	0.112445	0.752971	0
AC004623.2	0.00318152	0.9722	0
AC004706.1	-0.0915263	0.423446	0
AC004771.1	0.180112	0.726606	0
AC004797.1	0.221086	0.567401	0
AC004817.1	-0.0877169	0.783151	0
AC004824.1	0.314199	0.0190892	0
AC004837.3	-0.422957	0.173131	0
AC004840.9	0.0983965	0.648594	0
AC004893.11	0.0656548	0.753547	0
AC004917.1	0.00651638	0.993999	0
AC004951.5	-0.158487	0.737215	0
AC004951.6	-0.0112002	0.993999	0
AC004967.7	-0.214816	0.04819	0
AC004980.10	-0.108758	0.822099	0
AC004980.7	-0.0531041	0.512099	0
AC004985.12	-0.192888	0.0213627	0
AC004987.10	0.394471	0.358362	0
AC004987.9	0.258626	0.0454482	0
AC005000.1	0.153495	0.336518	0
AC005003.1	0.117427	0.385581	0
AC005009.2	0.379762	0.0541694	0
AC005013.1	0.223973	0.320894	0
AC005013.5	0.553014	0.0254597	0
AC005037.3	-0.0192458	0.921303	0
AC005042.4	-0.0512657	0.845906	0
AC005071.1	0.111994	0.918384	0
AC005076.5	-0.163508	0.744472	0
AC005082.1	0.280103	0.127491	0
AC005104.3	-0.0313301	0.833419	0
AC005154.6	-0.227828	0.174046	0
AC005154.7	-0.198479	0.828273	0
AC005197.2	0.0242164	0.979275	0
AC005220.3	-0.113248	0.665394	0
AC005224.2	0.0969997	0.556299	0
AC005237.4	0.191023	0.906058	0
AC005253.2	-0.0372843	0.710919	0
AC005253.4	-0.113325	0.356748	0
AC005255.3	0.378414	0.00546042	0
AC005262.2	0.11864	0.311978	0
AC005262.3	0.229514	0.263277	0
AC005276.1	-0.0400388	0.933974	0
AC005280.1	0.0258496	0.775342	0
AC005306.3	0.124162	0.430515	0
AC005329.7	-0.0639068	0.556239	0
AC005330.2	-0.118802	0.483622	0
AC005336.4	0.34128	0.268413	0
AC005339.2	-0.00390843	0.982375	0
AC005356.1	-0.373597	0.00970073	0
AC005363.9	0.108369	0.902298	0
AC005387.2	-0.271021	0.298904	0
AC005387.3	0.11125	0.508635	0
AC005484.5	0.0195103	0.849207	0
AC005498.3	-0.265798	0.621766	0
AC005498.4	0.125305	0.560282	0
AC005517.3	-0.0313648	0.975614	0
AC005519.4	0.110748	0.903174	0
AC005523.2	0.121797	0.0597002	0
AC005523.3	0.236134	0.84113	0
AC005532.5	0.534434	0.09167	0
AC005534.6	0.0228027	0.983473	0
AC005534.8	-0.0338335	0.838749	0
AC005540.3	0.115459	0.670861	0
AC005544.1	0.045433	0.813339	0
AC005550.4	0.395742	0.165844	0
AC005559.2	-0.159151	0.108204	0
AC005559.3	0.0160984	0.973697	0
AC005562.1	0.00143827	0.985611	0
AC005594.3	0.140736	0.53217	0
AC005606.1	0.29445	0.596186	0
AC005606.14	-0.0115852	0.865847	0
AC005606.15	-0.073239	0.272212	0
AC005614.5	0.011173	0.926856	0
AC005618.1	0.262289	0.0487353	0
AC005618.6	-0.0548121	0.768598	0
AC005625.1	-0.163538	0.459934	0
AC005702.1	0.0515208	0.803168	0
AC005702.2	0.0266678	0.927252	0
AC005702.3	0.101354	0.827525	0
AC005702.4	0.0386682	0.897231	0
AC005740.3	-0.343249	0.0539386	0
AC005740.5	0.0411653	0.912284	0
AC005740.6	-0.133055	0.440658	0
AC005754.7	0.0873551	0.869388	0
AC005754.8	-0.050005	0.790113	0
AC005758.1	-0.252968	0.434329	0
AC005775.2	-0.0456014	0.879694	0
AC005776.1	-0.160746	0.564468	0
AC005779.2	0.212742	0.122159	0
AC005785.2	0.0392825	0.804646	0
AC005786.7	-0.110835	0.103067	0
AC005789.11	0.0281619	0.894023	0
AC005789.9	0.0644335	0.911227	0
AC005795.1	0.192676	0.458116	0
AC005822.1	0.0778024	0.918978	0
AC005841.1	-0.11883	0.888815	0
AC005932.1	-0.367517	0.0462382	0
AC005943.4	-0.0507405	0.851714	0
AC005943.5	0.501886	0.0115046	0
AC005944.2	0.0989238	0.352995	0
AC005954.3	-0.111629	0.880665	0
AC005954.4	-0.0340376	0.944815	0
AC006011.4	-0.074217	0.248996	0
AC006014.7	0.0323627	0.967689	0
AC006014.8	-0.39919	0.211909	0
AC006026.13	-0.017587	0.940677	0
AC006035.1	-0.263555	0.242411	0
AC006042.6	-0.397868	0.133675	0
AC006042.7	0.0328664	0.919651	0
AC006111.1	-0.0362537	0.797521	0
AC006115.3	0.0219608	0.879197	0
AC006116.12	0.151477	0.493859	0
AC006116.17	-0.187754	0.661217	0
AC006116.20	-0.0601375	0.964523	0
AC006116.24	0.129883	0.192445	0
AC006116.27	0.19146	0.0464762	0
AC006129.2	-0.437488	0.0399091	0
AC006129.4	-0.170685	0.789451	0
AC006130.3	0.20033	0.52837	0
AC006160.5	-0.355776	0.0709011	0
AC006262.6	-0.194363	0.666446	0
AC006272.1	-0.16049	0.818847	0
AC006277.2	-0.199857	0.0497131	0
AC006369.2	-0.0147726	0.959191	0
AC006378.2	0.066959	0.667355	0
AC006435.1	0.0675906	0.914343	0
AC006449.1	0.0616296	0.382463	0
AC006460.2	0.252319	0.0158133	0
AC006466.5	0.124386	0.648162	0
AC006483.1	-0.0799651	0.658689	0
AC006486.1	0.195718	0.254479	0
AC006486.9	0.167938	0.495471	0
AC006538.1	0.20318	0.222034	0
AC006538.4	-0.0106175	0.939133	0
AC006547.13	0.0514283	0.868192	0
AC006547.14	-0.569952	0.123747	0
AC006547.15	-0.0551153	0.368211	0
AC006547.8	-0.113116	0.148674	0
AC006942.4	-0.118539	0.251612	0
AC006946.15	-0.245441	0.0533718	0
AC006946.16	-0.20702	0.221419	0
AC006946.17	-0.143033	0.781309	0
AC006978.6	-0.154402	0.0591514	0
AC007000.10	-0.0265611	0.985118	0
AC007000.12	-0.106831	0.614386	0
AC007009.1	-0.089364	0.648692	0
AC007036.4	-0.125023	0.668091	0
AC007036.5	-0.163429	0.405281	0
AC007038.7	-0.03444	0.945648	0
AC007040.11	0.100789	0.230374	0
AC007040.6	0.139692	0.262018	0
AC007040.7	-0.0430096	0.931671	0
AC007041.2	0.10797	0.367425	0
AC007050.18	-0.151397	0.730443	0
AC007098.1	0.262816	0.0958308	0
AC007128.1	-0.0827177	0.670602	0
AC007163.3	-0.16857	0.634432	0
AC007163.6	0.362881	0.0192864	0
AC007192.6	-0.0732607	0.599825	0
AC007193.10	0.288666	0.534792	0
AC007193.6	-0.0568338	0.964395	0
AC007193.8	-0.158597	0.510243	0
AC007193.9	-0.00921738	0.995952	0
AC007216.1	0.192611	0.330941	0
AC007228.11	-0.20051	0.065029	0
AC007228.5	0.0424706	0.936772	0
AC007228.8	0.143412	0.534626	0
AC007228.9	0.0646291	0.788959	0
AC007229.3	0.0719207	0.627693	0
AC007238.1	0.0694527	0.762829	0
AC007246.3	-0.277218	0.469167	0
AC007255.8	-0.00468375	0.983837	0
AC007271.3	0.375967	0.542631	0
AC007283.5	-0.136234	0.393241	0
AC007285.6	-0.107598	0.741853	0
AC007292.3	-0.0572538	0.507365	0
AC007292.4	0.0955543	0.831357	0
AC007292.6	0.0860531	0.104138	0
AC007308.6	0.168274	0.946473	0
AC007308.7	-0.0862939	0.458958	0
AC007318.5	0.120587	0.164765	0
AC007326.9	0.390957	0.244422	0
AC007347.1	0.00329076	0.97709	0
AC007362.1	0.132946	0.76269	0
AC007362.3	0.303076	0.136565	0
AC007375.1	0.0946293	0.586845	0
AC007382.1	-0.110824	0.57895	0
AC007383.3	-0.122121	0.214009	0
AC007383.4	0.0687737	0.441284	0
AC007386.3	0.0869349	0.745486	0
AC007386.4	0.395381	0.0653815	0
AC007389.3	0.121258	0.711444	0
AC007401.1	0.293757	0.088985	0
AC007401.2	-0.123868	0.395664	0
AC007405.6	0.173436	0.11202	0
AC007405.8	-0.402546	0.166533	0
AC007461.1	0.00589006	0.994591	0
AC007461.2	0.118973	0.440705	0
AC007551.3	-0.231823	0.652773	0
AC007563.5	0.972163	0.000963966	0
AC007566.10	-0.169352	0.744472	0
AC007620.3	0.204974	0.139093	0
AC007679.3	0.567528	0.00417967	0
AC007743.1	-0.107664	0.582988	0
AC007750.5	0.104033	0.528181	0
AC007773.2	0.135625	0.751259	0
AC007773.3	0.248111	0.303922	0
AC007796.1	0.139849	0.927005	0
AC007875.2	0.153261	0.895657	0
AC007875.3	0.265256	0.762739	0
AC007881.4	-0.184201	0.302987	0
AC007899.3	0.321509	0.0428514	0
AC007956.1	0.236827	0.174603	0
AC007966.1	-0.170688	0.505586	0
AC007969.5	-0.193717	0.641098	0
AC007970.1	-0.376896	0.0467858	0
AC008060.7	-0.052536	0.929201	0
AC008067.2	0.512136	0.000956415	0
AC008073.9	0.0256464	0.969236	0
AC008074.3	-0.0952776	0.652398	0
AC008174.3	-0.047314	0.954431	0
AC008277.1	0.161205	0.359718	0
AC008280.3	0.202595	0.459338	0
AC008440.5	-0.0594834	0.633029	0
AC008443.1	-0.000856247	0.999032	0
AC008592.3	-0.0977998	0.457884	0
AC008731.1	-0.100686	0.528181	0
AC008738.1	-0.142691	0.271634	0
AC008746.12	-0.183388	0.274705	0
AC008746.3	-0.0344619	0.843619	0
AC008746.5	-0.266281	0.614477	0
AC008781.7	0.000605951	0.998833	0
AC008865.1	-0.048491	0.900458	0
AC008937.2	0.264766	0.264015	0
AC008948.1	-0.0293167	0.909479	0
AC008964.1	-0.0602746	0.953455	0
AC008992.1	-0.203892	0.830508	0
AC009005.2	-0.0124422	0.963443	0
AC009014.3	0.0690281	0.849883	0
AC009041.2	-0.180371	0.814633	0
AC009052.12	-0.162619	0.0216487	0
AC009060.1	-0.00693531	0.985118	0
AC009061.1	0.506056	0.246276	0
AC009065.1	0.00713337	0.934475	0
AC009065.2	0.0515266	0.743944	0
AC009107.1	-0.0281224	0.974368	0
AC009120.3	-0.140427	0.878997	0
AC009120.5	-0.0240192	0.983861	0
AC009120.6	0.0322847	0.819614	0
AC009133.12	0.020117	0.956767	0
AC009133.14	0.0498728	0.37148	0
AC009133.15	0.14361	0.0305344	0
AC009133.20	0.0467375	0.276293	0
AC009134.1	0.192107	0.518543	0
AC009228.1	-0.0744386	0.407043	0
AC009234.1	0.0453761	0.89946	0
AC009237.11	0.059904	0.924265	0
AC009237.8	-0.109968	0.211132	0
AC009238.6	-0.252337	0.329792	0
AC009299.5	0.0967677	0.68574	0
AC009303.1	0.298616	0.496964	0
AC009403.2	-0.128894	0.642545	0
AC009404.2	0.232024	0.0544496	0
AC009469.1	-0.000986388	0.998123	0
AC009480.3	0.239112	0.265031	0
AC009487.4	0.174348	0.877883	0
AC009487.5	0.143207	0.66989	0
AC009501.4	0.142172	0.0225275	0
AC009505.2	0.386238	0.00368407	0
AC009506.1	0.12849	0.18202	0
AC009892.10	-0.0082449	0.984969	0
AC009948.5	0.0202899	0.921431	0
AC009948.7	0.0164788	0.922013	0
AC009950.2	0.0161958	0.947362	0
AC009960.1	-0.295458	0.854562	0
AC009994.2	0.368909	0.707932	0
AC010127.3	-0.0382377	0.882384	0
AC010132.11	0.0671086	0.893098	0
AC010136.2	0.440323	0.613894	0
AC010170.1	0.166023	0.421314	0
AC010203.1	-0.407671	0.115505	0
AC010226.4	0.230874	0.140608	0
AC010296.1	-0.0400313	0.855626	0
AC010327.2	-0.00281937	0.984571	0
AC010335.1	-0.0689244	0.847149	0
AC010422.1	-0.187009	0.528752	0
AC010441.1	0.0811356	0.71926	0
AC010468.1	0.0102092	0.987589	0
AC010504.2	-0.115957	0.221842	0
AC010525.1	-0.18886	0.932465	0
AC010525.6	-0.0808369	0.957879	0
AC010525.7	-0.243927	0.897513	0
AC010536.1	0.0419777	0.971482	0
AC010547.9	-0.198723	0.00349024	0
AC010620.1	-0.256961	0.0881183	0
AC010642.1	-0.00424749	0.977998	0
AC010646.3	0.0470365	0.735927	0
AC010649.1	-0.00464702	0.982635	0
AC010731.2	0.110355	0.685861	0
AC010731.4	0.0596776	0.793741	0
AC010733.5	0.296622	0.295345	0
AC010761.10	-0.324901	0.233377	0
AC010761.6	-0.444071	0.0494205	0
AC010761.8	-0.0473686	0.640233	0
AC010761.9	-0.0267034	0.899873	0
AC010883.5	-0.103493	0.687826	0
AC010884.1	-0.0129731	0.98746	0
AC010890.1	-0.104275	0.854162	0
AC010894.3	-0.110261	0.823814	0
AC010894.5	-0.257201	0.7121	0
AC010975.1	0.37864	0.0225786	0
AC010976.2	0.074054	0.492461	0
AC010980.2	0.0945558	0.592228	0
AC011242.6	0.0590946	0.885552	0
AC011247.3	0.228897	0.674958	0
AC011288.2	0.0160318	0.953054	0
AC011290.5	0.00600431	0.993319	0
AC011308.1	0.607229	0.0120837	0
AC011322.1	-0.319888	0.156934	0
AC011484.1	0.165922	0.746276	0
AC011516.2	0.15131	0.587942	0
AC011526.1	0.387773	0.140394	0
AC011530.4	0.115277	0.839441	0
AC011558.5	-0.389939	0.173592	0
AC011737.2	-0.264493	0.722104	0
AC011738.4	0.143207	0.769619	0
AC011747.4	-0.0746032	0.711045	0
AC011747.7	-0.174534	0.37037	0
AC011754.1	-0.166458	0.676731	0
AC011897.1	0.00471024	0.986047	0
AC011933.1	-0.0383367	0.473553	0
AC011995.1	0.00713802	0.994569	0
AC012065.7	-0.0906814	0.869388	0
AC012066.1	0.0153117	0.991661	0
AC012074.1	0.28675	0.0986643	0
AC012074.2	0.274061	0.0659287	0
AC012146.7	-0.120544	0.600932	0
AC012215.1	-0.012981	0.972949	0
AC012309.5	-0.359286	0.211763	0
AC012314.8	0.00540672	0.947088	0
AC012358.4	-0.111488	0.467689	0
AC012358.8	0.0183324	0.974222	0
AC012360.2	0.077418	0.423581	0
AC012363.4	0.361679	0.0113563	0
AC012363.7	0.250758	0.323427	0
AC012363.8	0.15318	0.495627	0
AC012379.1	0.154546	0.243192	0
AC012442.5	0.143477	0.403996	0
AC012442.6	0.00701205	0.97947	0
AC012487.2	0.0544226	0.767372	0
AC012507.3	0.0375356	0.839569	0
AC012513.6	-0.160899	0.511081	0
AC012615.1	-0.146971	0.023837	0
AC013283.1	0.0474577	0.774037	0
AC013394.2	-0.269894	0.00380705	0
AC013449.1	-0.0478	0.896608	0
AC013463.2	0.442425	0.055551	0
AC013472.4	-0.227076	0.250262	0
AC013718.1	-0.167679	0.202281	0
AC015688.3	-0.00181605	0.992481	0
AC015849.19	0.141447	0.834984	0
AC015849.2	0.513515	0.0935795	0
AC015933.2	0.346109	0.0494046	0
AC015936.3	0.107073	0.907093	0
AC015971.2	0.120943	0.0206937	0
AC015987.2	-0.0478726	0.67536	0
AC016582.2	0.0720583	0.653495	0
AC016629.7	0.170787	0.172851	0
AC016629.8	0.133606	0.847149	0
AC016644.1	0.354755	0.0653815	0
AC016700.5	-0.345344	0.0177004	0
AC016708.2	-0.220817	0.735643	0
AC016716.2	-0.142893	0.708012	0
AC016722.4	0.217287	0.0722618	0
AC016723.4	0.120161	0.629011	0
AC016734.2	-0.0516108	0.92432	0
AC016735.2	0.074706	0.911227	0
AC016738.3	0.301008	0.197758	0
AC016738.4	0.201705	0.238896	0
AC016739.2	-0.15034	0.671808	0
AC016747.3	-0.122919	0.567401	0
AC016757.3	-0.221303	0.174514	0
AC016773.1	-0.0723718	0.635635	0
AC016831.7	0.519984	0.556467	0
AC016910.1	0.0104276	0.966306	0
AC016995.3	-0.0958148	0.659235	0
AC016999.2	0.111058	0.376579	0
AC017076.5	-0.0813041	0.741741	0
AC017081.1	-0.100235	0.4994	0
AC017101.10	0.763045	0.00509202	0
AC017104.6	0.0656049	0.8071	0
AC017116.11	0.145583	0.342137	0
AC018462.2	0.0673704	0.646828	0
AC018462.3	0.0398477	0.802279	0
AC018464.3	0.00715833	0.994078	0
AC018470.1	-0.31351	0.28093	0
AC018638.1	-0.105534	0.912882	0
AC018641.7	0.337649	0.275182	0
AC018647.3	-0.338543	0.237859	0
AC018693.6	0.123248	0.608731	0
AC018720.10	-0.107011	0.896337	0
AC018730.4	0.0590414	0.819902	0
AC018755.1	-0.0240348	0.856206	0
AC018755.16	-0.114413	0.722765	0
AC018755.2	0.407247	0.0244473	0
AC018766.4	-0.0356951	0.760589	0
AC018766.5	0.0638003	0.612468	0
AC018766.6	0.187529	0.31625	0
AC018799.1	0.362287	0.165313	0
AC018804.6	-0.259806	0.618438	0
AC018816.3	0.109434	0.695161	0
AC018867.2	0.260538	0.0747306	0
AC018892.9	-0.428382	0.00765603	0
AC019068.2	0.512038	0.00152806	0
AC019097.7	0.0971539	0.188116	0
AC019118.2	0.0556478	0.963186	0
AC019171.1	0.00171927	0.994127	0
AC019186.1	0.216118	0.397016	0
AC019205.1	-0.0800512	0.8564	0
AC019206.1	0.486041	0.00252274	0
AC019221.4	0.121415	0.856371	0
AC019294.1	-0.234732	0.648594	0
AC020594.5	-0.175195	0.626187	0
AC020606.1	-0.127887	0.738063	0
AC020663.1	0.0171088	0.784268	0
AC020907.1	0.0258595	0.941123	0
AC020907.2	0.121147	0.430561	0
AC020910.2	0.0285435	0.80665	0
AC020915.1	-0.15415	0.235455	0
AC020922.1	-0.0522958	0.941988	0
AC021016.6	-0.496036	0.173021	0
AC021106.1	0.00169345	0.996003	0
AC021188.4	0.243157	0.484665	0
AC021224.1	-0.0885641	0.4994	0
AC021593.1	-0.114524	0.141808	0
AC021860.1	-0.241238	0.713176	0
AC022007.5	0.060007	0.577601	0
AC022153.1	-0.295438	0.302835	0
AC022154.7	0.285087	0.424464	0
AC022182.1	-0.61108	0.325981	0
AC022182.3	-0.50674	0.325929	0
AC022201.5	-0.0163987	0.976347	0
AC022400.2	0.2339	0.686792	0
AC022431.1	-0.0148924	0.982389	0
AC023137.2	-0.447041	0.18694	0
AC023490.1	-0.2014	0.393099	0
AC024560.2	-0.171993	0.678603	0
AC024560.3	0.119874	0.82084	0
AC024580.1	-0.0910177	0.950761	0
AC024592.12	-0.0133755	0.969916	0
AC024704.2	-0.104723	0.797785	0
AC024937.6	-0.313621	0.705063	0
AC025165.8	3.12072e-05	0.999935	0
AC025171.1	-0.313518	0.0761074	0
AC025262.1	-0.0544134	0.938273	0
AC025263.3	-0.174515	0.463756	0
AC025335.1	-0.0253469	0.888051	0
AC025442.3	0.288092	0.226797	0
AC025811.3	0.17927	0.523576	0
AC025918.2	0.0946447	0.508708	0
AC026150.8	-0.120218	0.425503	0
AC026202.1	0.0400461	0.878027	0
AC026202.3	-0.246436	0.250924	0
AC026271.5	0.205516	0.204713	0
AC026310.1	-0.344136	0.0489104	0
AC026407.1	0.0874678	0.891504	0
AC026512.1	0.0647561	0.829094	0
AC026740.1	0.506627	0.837161	0
AC026806.2	-0.343736	0.544781	0
AC026956.1	-0.172664	0.39108	0
AC027307.1	-0.0603536	0.639596	0
AC027307.3	0.073203	0.616367	0
AC027601.1	0.025389	0.957821	0
AC027612.1	0.269213	0.0335281	0
AC027612.6	-0.0177235	0.953758	0
AC027763.2	-0.0493226	0.54418	0
AC034102.1	0.0296628	0.828524	0
AC034220.3	0.0586343	0.781052	0
AC034228.2	-0.160766	0.467613	0
AC034228.3	-0.189913	0.431685	0
AC034228.4	0.094421	0.881937	0
AC034228.7	0.11604	0.635845	0
AC034229.1	0.143291	0.705037	0
AC037445.1	0.28339	0.552772	0
AC037459.4	0.130803	0.679945	0
AC040160.1	-0.105985	0.415202	0
AC040173.1	0.053036	0.781476	0
AC040977.1	-0.080449	0.539934	0
AC044860.1	0.0279829	0.981838	0
AC046143.3	-0.00200486	0.994178	0
AC051649.6	-1.07388	0.00222371	0
AC053503.6	0.142347	0.890125	0
AC055764.1	0.191988	0.148754	0
AC061961.2	0.0688044	0.931623	0
AC061992.1	-0.456552	0.0569437	0
AC062017.1	-0.215201	0.726428	0
AC062021.1	-0.0794139	0.798134	0
AC062028.1	-0.112232	0.813411	0
AC064834.3	0.0322173	0.940679	0
AC064852.4	0.127957	0.308099	0
AC064871.3	0.373783	0.0201393	0
AC064875.2	0.00898708	0.966768	0
AC067945.4	-0.326517	0.169594	0
AC067969.1	0.475667	0.577134	0
AC067969.2	0.496466	0.168118	0
AC068039.4	0.0321334	0.881208	0
AC068057.1	0.380039	0.126712	0
AC068134.10	0.141086	0.889301	0
AC068196.1	0.769315	0.00239779	0
AC068279.3	-0.0769181	0.943987	0
AC068282.3	-0.162385	0.468287	0
AC068490.2	-0.126407	0.775057	0
AC068499.10	0.164682	0.768997	0
AC068533.7	-0.0595441	0.747515	0
AC068535.2	0.14978	0.598104	0
AC068580.1	0.217645	0.279985	0
AC068580.5	0.368546	0.26822	0
AC068580.6	0.338121	0.0185738	0
AC068620.1	-0.131675	0.632702	0
AC068641.1	0.133979	0.869446	0
AC068831.15	-0.0637099	0.464955	0
AC068831.3	-0.272203	0.570073	0
AC068831.6	0.110865	0.0757442	0
AC068987.1	-0.216562	0.216449	0
AC069200.1	-0.561303	0.342784	0
AC069213.1	-0.249285	0.404744	0
AC069257.6	0.0572788	0.943987	0
AC069278.4	-0.0582914	0.691336	0
AC069282.6	0.0900011	0.790111	0
AC069287.1	-0.0381304	0.609221	0
AC069368.3	0.365401	0.27738	0
AC069513.4	-0.00192476	0.997748	0
AC069547.1	-0.711938	0.00463327	0
AC072052.7	-0.729171	0.000115713	0
AC073063.1	-0.280253	0.0232353	0
AC073063.10	-0.155295	0.147227	0
AC073069.2	0.12153	0.684671	0
AC073254.1	0.0589238	0.54438	0
AC073333.1	-0.13162	0.774163	0
AC073333.8	-0.188544	0.263282	0
AC073342.12	-0.375644	0.11726	0
AC073343.1	-0.273883	0.0936777	0
AC073343.13	0.00611034	0.972949	0
AC073343.2	0.274314	0.0766335	0
AC073569.1	0.436488	0.0120837	0
AC073610.5	0.100468	0.413482	0
AC073635.5	0.360344	0.5939	0
AC073641.2	-0.0767474	0.917954	0
AC073834.3	0.208261	0.408011	0
AC073842.19	0.111762	0.626972	0
AC073869.1	-0.0104425	0.95475	0
AC073869.7	0.0678213	0.925276	0
AC074117.10	0.0360942	0.917969	0
AC074138.3	0.00723258	0.986508	0
AC074183.4	0.0175428	0.940099	0
AC074212.5	0.187858	0.171061	0
AC074212.6	0.0979918	0.653077	0
AC074286.1	-0.264942	0.00556143	0
AC074289.1	-0.475369	0.0060893	0
AC074363.1	0.497106	0.0137645	0
AC078882.1	0.167632	0.442426	0
AC078883.3	0.411649	0.0206123	0
AC078883.4	0.716849	0.00338134	0
AC078899.1	0.388411	0.0178697	0
AC078917.1	0.218692	0.562573	0
AC079233.1	0.0985352	0.876637	0
AC079250.1	-0.166649	0.817339	0
AC079305.10	0.446892	0.0129394	0
AC079341.1	-0.0455083	0.905315	0
AC079354.5	-0.0680206	0.936961	0
AC079742.4	-0.00205364	0.995919	0
AC079776.2	-1.33512	0.00186602	0
AC079781.5	0.408625	0.0821673	0
AC079790.2	-0.608014	0.0256178	0
AC079807.2	0.0491422	0.924636	0
AC079922.2	-0.250632	0.689798	0
AC079922.3	-0.0358361	0.786617	0
AC079949.1	0.166303	0.737478	0
AC080125.1	0.286344	0.0412623	0
AC083799.1	-0.0810203	0.884339	0
AC083843.1	-0.0356435	0.83977	0
AC083862.1	-0.151357	0.637309	0
AC083873.4	0.231009	0.404379	0
AC083884.8	0.337504	0.00316044	0
AC083899.3	0.0112564	0.933846	0
AC083949.1	-0.0202277	0.972357	0
AC084018.1	0.0620465	0.880665	0
AC084125.4	0.0967591	0.417069	0
AC084219.3	0.0880602	0.953455	0
AC084219.4	0.0261587	0.973032	0
AC084809.2	0.0629306	0.799861	0
AC084809.3	-0.420428	0.0734979	0
AC087163.2	0.199915	0.602166	0
AC087393.1	0.0461783	0.910457	0
AC087491.2	-0.0472698	0.925433	0
AC087793.1	-0.211679	0.383326	0
AC089999.1	-0.0962077	0.85307	0
AC090044.2	-0.0375826	0.926348	0
AC090186.1	-0.0164178	0.884372	0
AC090425.1	-0.153692	0.393048	0
AC090587.2	-0.22975	0.837161	0
AC090587.4	0.24837	0.164613	0
AC090587.5	0.169847	0.343471	0
AC090616.2	0.191738	0.111763	0
AC090939.1	0.278006	0.110801	0
AC090953.1	-0.0276036	0.93165	0
AC091133.1	0.0395045	0.484779	0
AC091153.4	-0.22893	0.865918	0
AC091167.3	0.114559	0.523576	0
AC091171.1	-0.233913	0.0447111	0
AC091177.1	-0.266006	0.186339	0
AC091729.7	0.459739	0.51766	0
AC091729.8	0.387588	0.127824	0
AC091729.9	-0.170566	0.38711	0
AC091814.2	0.338164	0.407556	0
AC091878.1	-0.024157	0.917446	0
AC092117.2	-0.0242206	0.984114	0
AC092143.1	0.0497459	0.909864	0
AC092159.2	-0.170448	0.512729	0
AC092171.2	0.134405	0.882441	0
AC092171.4	0.125273	0.231448	0
AC092192.1	0.165875	0.403303	0
AC092295.4	0.0533304	0.834074	0
AC092295.7	0.00989119	0.933002	0
AC092296.1	0.0862784	0.711444	0
AC092299.7	-0.318517	0.58241	0
AC092299.8	-0.31022	0.577134	0
AC092301.3	-0.0625256	0.878676	0
AC092338.5	0.0327366	0.941861	0
AC092415.1	0.0415426	0.935678	0
AC092574.2	-0.274713	0.377281	0
AC092597.3	0.280538	0.124668	0
AC092610.12	0.0930842	0.935678	0
AC092620.2	0.170919	0.178614	0
AC092641.2	0.0282751	0.918696	0
AC092661.1	0.0228252	0.973763	0
AC092669.3	0.0627306	0.953174	0
AC092687.5	0.0593443	0.757557	0
AC092811.1	0.168277	0.820454	0
AC092835.2	0.275429	0.520858	0
AC092849.1	-0.261018	0.280257	0
AC093106.5	0.050195	0.802542	0
AC093106.7	-0.323831	0.222312	0
AC093110.3	-0.27868	0.197505	0
AC093157.1	-0.0415553	0.565607	0
AC093162.5	0.39712	0.450919	0
AC093323.3	0.00848987	0.933845	0
AC093388.3	-0.201033	0.166061	0
AC093391.2	0.227563	0.44926	0
AC093415.2	0.0561359	0.770158	0
AC093484.4	0.0467262	0.858166	0
AC093495.4	-0.13283	0.117239	0
AC093590.1	-0.544154	0.0144521	0
AC093620.5	0.0262182	0.965567	0
AC093628.1	-0.144987	0.792821	0
AC093642.3	0.332668	0.844425	0
AC093642.5	-0.000941339	0.996193	0
AC093668.2	0.112097	0.426525	0
AC093668.3	-0.0269869	0.953426	0
AC093673.5	0.117164	0.254425	0
AC093677.1	0.246715	0.585714	0
AC093690.1	-0.0663211	0.913632	0
AC093724.2	-0.0319397	0.951719	0
AC093734.1	0.0893206	0.492337	0
AC093818.1	0.250863	0.0717473	0
AC093838.4	0.0333867	0.938818	0
AC096649.2	0.321722	0.199412	0
AC096677.1	0.330509	0.787506	0
AC096772.6	0.042038	0.713819	0
AC097359.1	0.0128622	0.973032	0
AC097467.2	0.107397	0.591192	0
AC097468.7	-0.176175	0.341759	0
AC097500.2	-0.086027	0.571282	0
AC097533.1	0.172355	0.324989	0
AC097658.1	0.158748	0.625948	0
AC097662.2	-0.0369388	0.778914	0
AC097724.3	-0.400865	0.0877419	0
AC098614.2	0.0313764	0.900679	0
AC098617.1	0.331458	0.157477	0
AC098820.2	0.116376	0.577428	0
AC098820.3	-0.138454	0.511409	0
AC098826.5	-0.126429	0.741534	0
AC098831.4	-0.0102603	0.967578	0
AC099522.1	0.275029	0.292792	0
AC099522.2	0.0614132	0.898715	0
AC099668.5	-0.112236	0.773133	0
AC099684.1	-0.055192	0.949107	0
AC099754.1	0.0992652	0.7424	0
AC099850.1	0.00214914	0.992433	0
AC100787.1	0.074814	0.570431	0
AC100791.1	0.0887121	0.429579	0
AC100830.4	-0.0598389	0.683778	0
AC100830.5	0.00245764	0.997748	0
AC103563.8	-0.357881	0.0995752	0
AC103563.9	-0.368679	0.178864	0
AC103564.7	0.284506	0.341493	0
AC103564.9	0.410395	0.0913252	0
AC103801.2	0.153978	0.200521	0
AC103809.2	-0.244136	0.506689	0
AC104057.1	-0.172212	0.375231	0
AC104113.3	-0.0816442	0.601282	0
AC104532.2	0.0890767	0.676547	0
AC104532.3	-0.284275	0.0536087	0
AC104532.4	-0.0728026	0.642506	0
AC104534.2	0.0148349	0.982326	0
AC104534.3	0.035784	0.932472	0
AC104653.1	-0.134841	0.550614	0
AC104655.2	-0.139557	0.0934396	0
AC104655.3	0.24569	0.171065	0
AC104698.1	-0.419496	0.0107021	0
AC104699.1	-0.0585814	0.64542	0
AC104841.2	0.121398	0.000818155	0
AC105020.1	-0.0858293	0.923849	0
AC105053.4	-0.608855	0.00833384	0
AC105247.1	0.380817	0.107894	0
AC105461.1	-0.0554471	0.721039	0
AC106782.20	0.0617954	0.637993	0
AC107081.5	0.0295005	0.801863	0
AC107871.1	-0.116373	0.508163	0
AC107983.4	-0.11233	0.802074	0
AC108004.3	-0.0540554	0.807583	0
AC108039.3	0.660777	0.0154604	0
AC108448.2	0.313574	0.473352	0
AC108488.4	-0.191953	0.128422	0
AC108676.1	-0.0822608	0.579157	0
AC109333.10	0.018182	0.943463	0
AC109826.1	0.0842311	0.736184	0
AC109828.1	0.120146	0.848808	0
AC109829.1	-0.463534	0.0481169	0
AC110615.1	-0.0799453	0.686195	0
AC110619.1	0.374727	0.488989	0
AC110619.2	0.0992892	0.885552	0
AC110771.1	-0.0905802	0.866819	0
AC112205.1	0.356638	0.0559961	0
AC113189.5	0.110427	0.652522	0
AC114546.1	0.0458528	0.903348	0
AC114730.11	-0.0652163	0.940042	0
AC114730.3	-0.0623312	0.839228	0
AC114730.7	-0.250692	0.638226	0
AC114730.8	0.0198071	0.977742	0
AC114803.3	0.0217978	0.976005	0
AC114877.3	0.869586	0.00110737	0
AC115115.2	0.000761235	0.996193	0
AC115522.3	0.0860164	0.619289	0
AC115617.2	-0.411446	0.0262834	0
AC115618.1	-0.589754	0.0159015	0
AC116050.1	0.0103861	0.992597	0
AC116366.6	-0.143904	0.847438	0
AC116614.1	-0.112655	0.70834	0
AC117395.1	0.279695	0.0265005	0
AC117834.1	-0.0522955	0.294005	0
AC118138.2	0.120283	0.153881	0
AC118278.1	-0.178634	0.603627	0
AC118344.1	0.344747	0.774349	0
AC118754.4	-0.347787	0.297673	0
AC119673.1	-0.185487	0.0670746	0
AC120194.1	-0.0861111	0.416842	0
AC121334.1	0.142549	0.532019	0
AC122129.1	-0.047637	0.973423	0
AC123768.3	-0.345119	0.702922	0
AC123768.4	-0.192523	0.579923	0
AC123886.2	-0.0497362	0.832781	0
AC124309.1	-0.222068	0.205848	0
AC124890.1	-0.116357	0.490725	0
AC124944.3	0.207543	0.384403	0
AC125232.1	0.123382	0.323896	0
AC127496.1	0.306738	0.262735	0
AC127904.2	-0.414582	0.0520071	0
AC128709.1	0.185161	0.307231	0
AC131056.3	-0.463529	0.714265	0
AC131097.4	0.163545	0.530272	0
AC131951.1	-0.131559	0.672565	0
AC131971.1	0.619556	0.439969	0
AC132008.1	-0.147061	0.499875	0
AC132192.1	-0.0206799	0.954145	0
AC132217.4	-0.174324	0.677106	0
AC132872.1	0.186881	0.462292	0
AC132872.2	0.22879	0.907165	0
AC133528.2	0.0328526	0.710577	0
AC134873.1	-0.101485	0.603016	0
AC135048.1	0.334589	0.0528037	0
AC135048.13	0.0629732	0.562786	0
AC135050.1	-0.0610508	0.690733	0
AC135178.1	0.0544325	0.886959	0
AC135178.7	-0.231275	0.447824	0
AC135776.1	-0.140059	0.476542	0
AC136289.1	-0.05609	0.784494	0
AC136297.1	0.0290418	0.833978	0
AC137723.5	-0.110119	0.893259	0
AC137932.1	0.0426994	0.760589	0
AC137932.5	0.0737335	0.95909	0
AC137934.1	0.0549954	0.810817	0
AC138430.4	-0.290389	0.347407	0
AC138647.1	-0.357355	0.113117	0
AC138655.4	-0.0147091	0.986826	0
AC139100.2	0.0609011	0.812117	0
AC139100.3	0.125829	0.419599	0
AC139149.1	-0.0405631	0.82709	0
AC139426.2	-0.169429	0.875771	0
AC139530.1	-0.00838045	0.974033	0
AC139887.4	0.00568045	0.982929	0
AC140542.2	0.499433	0.0969276	0
AC140912.1	-0.106552	0.480116	0
AC141586.5	0.00623564	0.993959	0
AC141928.1	0.178411	0.580342	0
AC142528.1	0.372348	0.02298	0
AC144449.1	0.0732483	0.90921	0
AC144652.1	0.0637562	0.767	0
AC144831.1	-0.384368	0.575106	0
AC144835.1	0.493814	0.200087	0
AC147651.3	0.121985	0.811027	0
AC147651.4	0.0168361	0.965403	0
AC159540.1	-0.147297	0.857961	0
AC159540.2	-0.0866703	0.911704	0
AC174470.1	-0.0434369	0.605333	0
AC187652.1	0.441098	0.069826	0
AC226119.5	-0.170735	0.21616	0
AC226150.4	-0.269544	0.422178	0
ACA59	0.254118	0.52007	0
ACAA1	-0.0580509	0.659093	0
ACAA2	0.094965	0.53353	0
ACACA	0.112747	0.0392787	0
ACACB	0.0253794	0.905453	0
ACAD10	-0.122513	0.0550738	0
ACAD11	-0.16879	0.707576	0
ACAD8	-0.00479368	0.977742	0
ACAD9	-0.135006	0.0410779	0
ACADL	0.138585	0.556421	0
ACADM	0.0602304	0.45651	0
ACADS	-0.0916991	0.485123	0
ACADSB	-0.182868	0.0988538	0
ACADVL	0.125479	0.614477	0
ACAP1	-0.300665	0.0270909	0
ACAP2	0.11166	0.171209	0
ACAP2-IT1	-0.193676	0.436422	0
ACAP3	-0.0708189	0.890223	0
ACAT1	0.0613246	0.695648	0
ACAT2	0.0612287	0.371139	0
ACBD3	0.0542298	0.416575	0
ACBD5	0.118205	0.114893	0
ACBD7	0.252268	0.276582	0
ACCS	-0.369978	0.0703669	0
ACD	-0.0282882	0.653274	0
ACE	-0.204028	0.108199	0
ACE	-0.176202	0.196711	0
ACER2	0.23614	0.381762	0
ACER3	-0.018025	0.964455	0
ACHE	0.104718	0.535338	0
ACIN1	0.0335865	0.845688	0
ACKR3	0.573988	0.00498386	0
ACKR4	0.0559694	0.931126	0
ACLY	0.00571247	0.963458	0
ACN9	-0.019583	0.817591	0
ACO1	0.110079	0.169469	0
ACO2	0.0961104	0.106573	0
ACOT1	0.11055	0.76269	0
ACOT11	0.00607019	0.990037	0
ACOT13	-0.0124284	0.885519	0
ACOT2	0.0788938	0.540989	0
ACOT4	-0.202998	0.117372	0
ACOT6	-0.0555785	0.770361	0
ACOT7	-0.00298497	0.990168	0
ACOT8	0.0411835	0.403156	0
ACOT9	0.00396881	0.970174	0
ACOX1	-0.021519	0.833314	0
ACOX2	0.37577	0.0146611	0
ACOX3	0.033433	0.805699	0
ACP1	-0.0251042	0.686964	0
ACP2	-0.340196	0.00613166	0
ACP6	0.0669152	0.893156	0
ACPL2	0.0201015	0.84012	0
ACRC	0.370241	0.065028	0
ACRV1	-0.219613	0.171209	0
ACSBG1	0.0727409	0.489349	0
ACSF2	0.191808	0.150186	0
ACSF3	-0.136243	0.0351978	0
ACSL1	-0.0611433	0.782401	0
ACSL3	0.0323542	0.667092	0
ACSL4	-0.0782382	0.448332	0
ACSL5	0.0995371	0.686087	0
ACSL6	-0.0820995	0.645905	0
ACSM3	-0.167681	0.13204	0
ACSM5	-0.0724699	0.814355	0
ACSS1	0.0321005	0.890727	0
ACSS2	-0.0743595	0.514635	0
ACSS3	0.420713	0.0192864	0
ACTA1	-0.207885	0.415078	0
ACTA2	0.0781497	0.756818	0
ACTA2-AS1	-0.0344781	0.896484	0
ACTB	-0.112164	0.358344	0
ACTBP2	0.178679	0.344118	0
ACTC1	-0.184848	0.709161	0
ACTG1	-0.150976	0.326834	0
ACTG1P10	0.069645	0.822611	0
ACTG1P3	0.103399	0.913978	0
ACTG1P4	-0.124557	0.917848	0
ACTL6A	0.194585	0.0952946	0
ACTL6B	-0.0695288	0.743274	0
ACTN1	0.144357	0.180749	0
ACTN2	-0.198708	0.568101	0
ACTN4	0.00819825	0.9756	0
ACTR10	-0.0615463	0.458536	0
ACTR1A	-0.0433153	0.366209	0
ACTR1B	-0.0835267	0.291465	0
ACTR2	-0.00224067	0.984188	0
ACTR3	0.0465307	0.887459	0
ACTR3B	-0.0978979	0.519839	0
ACTR3C	0.0886143	0.912882	0
ACTR5	-0.0708127	0.329884	0
ACTR6	-0.107636	0.0319219	0
ACTR8	0.135568	0.0244453	0
ACTRT3	0.129038	0.857443	0
ACVR1	0.066861	0.754947	0
ACVR1B	-0.0441054	0.723226	0
ACVR1C	-0.246254	0.0568539	0
ACVR2A	-0.00950643	0.94264	0
ACVR2B-AS1	-0.0554453	0.754679	0
ACVRL1	-0.0299068	0.922605	0
ACY1	-0.0430225	0.825519	0
ACY3	-0.333553	0.715077	0
ACYP1	0.0153599	0.952514	0
ACYP2	0.0222218	0.940459	0
AD000090.2	-0.15396	0.024924	0
AD000092.3	-0.0762463	0.859015	0
AD000671.6	-0.185931	0.324018	0
AD000684.2	-0.27385	0.347454	0
ADA	0.0145721	0.95475	0
ADAL	-0.0315002	0.693705	0
ADAM10	-0.0229589	0.796228	0
ADAM11	-0.1561	0.635232	0
ADAM15	-0.250317	0.0361951	0
ADAM17	-0.0207632	0.860025	0
ADAM19	-0.0485167	0.721973	0
ADAM1A	-0.18326	0.0720671	0
ADAM1B	0.0576149	0.710414	0
ADAM20P1	0.109642	0.768997	0
ADAM22	-0.162506	0.0654789	0
ADAM23	-0.306537	0.0458902	0
ADAM28	-0.271864	0.301095	0
ADAM33	0.274318	0.187643	0
ADAM8	-0.18392	0.60518	0
ADAM9	0.136344	0.521229	0
ADAMTS1	0.273345	0.561694	0
ADAMTS10	0.0541542	0.934509	0
ADAMTS13	-0.0582816	0.938059	0
ADAMTS14	-0.625555	0.0532734	0
ADAMTS17	-0.107109	0.768098	0
ADAMTS19	-0.0891703	0.835874	0
ADAMTS2	0.231385	0.21392	0
ADAMTS3	0.0185993	0.979275	0
ADAMTS4	-0.430045	0.141467	0
ADAMTS8	-0.0139553	0.942625	0
ADAMTS9	0.408912	0.248558	0
ADAMTSL2	0.0202519	0.949347	0
ADAMTSL3	0.587144	0.0013178	0
ADAMTSL4	-0.093711	0.811849	0
ADAMTSL5	0.237429	0.0593983	0
ADAP1	-0.0547496	0.511311	0
ADAP2	-0.283807	0.080509	0
ADAR	0.0251164	0.650296	0
ADARB1	0.0480504	0.763798	0
ADARB2	0.0786326	0.762904	0
ADARB2-AS1	0.202535	0.707973	0
ADAT1	-0.0576659	0.467807	0
ADAT2	-0.38921	3.9453e-05	0
ADAT3	-0.0412644	0.732425	0
ADC	-0.267162	0.00668411	0
ADCK1	-0.194143	0.10769	0
ADCK2	0.0499679	0.589951	0
ADCK3	0.0254516	0.77705	0
ADCK4	0.0343168	0.718785	0
ADCK5	-0.0759684	0.539519	0
ADCY1	-0.0686288	0.909805	0
ADCY10P1	0.0408207	0.935128	0
ADCY2	0.186898	0.13948	0
ADCY3	0.0698293	0.285557	0
ADCY4	-0.357888	0.0544942	0
ADCY5	0.0563753	0.825438	0
ADCY6	-0.00654217	0.987415	0
ADCY7	-0.0330541	0.82904	0
ADCY9	0.22412	0.00457194	0
ADCYAP1	-0.483007	0.0282339	0
ADCYAP1R1	0.305265	0.0158688	0
ADD1	0.0235156	0.673221	0
ADD2	-0.0204363	0.934836	0
ADD3	0.186932	0.114322	0
ADH1B	0.422986	0.170306	0
ADH5	0.104714	0.113488	0
ADH5P4	0.325529	0.176583	0
ADHFE1	-0.142539	0.34493	0
ADI1	0.109025	0.358862	0
ADIPOR1	0.0135611	0.801178	0
ADIPOR2	0.0795953	0.650619	0
ADIRF	0.0659512	0.789534	0
ADIRF-AS1	0.0661907	0.909864	0
ADK	0.0622932	0.234409	0
ADM	0.315142	0.409237	0
ADM5	-0.135148	0.345785	0
ADNP	0.135574	0.00588631	0
ADNP2	0.00112158	0.992996	0
ADO	-0.0402559	0.665394	0
ADORA1	0.0432992	0.858195	0
ADORA2A	0.291895	0.122312	0
ADORA2A-AS1	0.255291	0.245567	0
ADORA2B	0.492261	0.00450725	0
ADORA3	-0.110241	0.87781	0
ADPGK	-0.227426	0.133664	0
ADPGK-AS1	-0.136022	0.72777	0
ADPRH	-0.0577936	0.921131	0
ADPRHL1	0.067824	0.679518	0
ADPRHL2	-0.0167718	0.808548	0
ADPRM	-0.0484671	0.383485	0
ADRA1A	0.560937	0.0284947	0
ADRA1B	0.00432628	0.988183	0
ADRA1D	-0.169423	0.474106	0
ADRA2A	-0.0213715	0.972956	0
ADRA2B	0.405465	0.102243	0
ADRA2C	0.275676	0.0391059	0
ADRB1	0.180315	0.216872	0
ADRB2	0.152283	0.414056	0
ADRBK1	0.0236286	0.775325	0
ADRBK2	-0.0607672	0.698167	0
ADRM1	0.0414656	0.312747	0
ADSL	0.045016	0.884259	0
ADSS	-0.118017	0.1451	0
ADSSL1	-0.336976	0.165184	0
ADTRP	-0.230003	0.758245	0
AE000658.22	0.133421	0.186414	0
AEBP1	0.512908	0.0290554	0
AEBP2	0.109092	0.0693646	0
AEN	0.0980675	0.386333	0
AES	0.0388725	0.673368	0
AF001548.5	-0.386077	0.0800117	0
AF001548.6	0.320421	0.2877	0
AF011889.2	0.249968	0.14127	0
AF038458.3	0.354277	0.0590139	0
AF038458.5	0.186093	0.485078	0
AF064858.11	0.218341	0.722104	0
AF064858.7	0.3001	0.609981	0
AF064858.8	0.548028	0.295662	0
AF127577.10	-0.143401	0.145605	0
AF127936.3	0.441547	0.17234	0
AF127936.5	0.330911	0.235626	0
AF127936.7	0.306626	0.252359	0
AF129075.5	0.0790016	0.886959	0
AF129408.17	0.0535135	0.871079	0
AF131215.2	0.346553	0.00709148	0
AF131215.8	0.146141	0.514472	0
AF131215.9	0.0817092	0.619565	0
AF131216.5	-0.287967	0.129832	0
AF131216.6	0.173395	0.218899	0
AF186192.1	-0.214585	0.337304	0
AF186192.5	-0.0372381	0.865783	0
AF196779.12	0.0998938	0.0718796	0
AF196970.3	0.0294366	0.876267	0
AF207550.1	0.0686238	0.96688	0
AF213884.2	0.154258	0.53269	0
AF230666.2	0.263979	0.0697238	0
AF235103.1	-0.0211627	0.97384	0
AF277315.13	-0.158375	0.834196	0
AFAP1	0.0638515	0.850976	0
AFAP1L1	0.519798	0.00769308	0
AFAP1L2	0.155964	0.206952	0
AFF1	0.188439	0.0442528	0
AFF2	0.0614404	0.734701	0
AFF3	0.122278	0.419698	0
AFF4	0.049669	0.336231	0
AFG3L1P	-0.154677	0.278153	0
AFG3L2	0.0193699	0.888114	0
AFMID	-0.29977	0.0351412	0
AFTPH	0.0747628	0.246727	0
AGA	-0.180003	0.302482	0
AGAP1	0.129014	0.0872732	0
AGAP1-IT1	0.100334	0.784494	0
AGAP10	-0.0374964	0.955559	0
AGAP11	-0.117981	0.765011	0
AGAP2	0.021064	0.910445	0
AGAP2-AS1	0.0631213	0.835644	0
AGAP3	0.0412097	0.575504	0
AGAP4	-0.464881	0.207935	0
AGAP5	-0.165196	0.714539	0
AGAP6	-0.155916	0.795002	0
AGBL3	-0.225795	0.147515	0
AGBL4	-0.164386	0.421008	0
AGBL5	-0.00334806	0.993637	0
AGBL5-IT1	-0.140773	0.596832	0
AGER	-0.277977	0.0498718	0
AGFG1	-0.0492859	0.168044	0
AGFG2	0.339772	0.00027037	0
AGGF1	0.040651	0.467807	0
AGK	-0.168245	0.342841	0
AGL	-0.150044	0.169469	0
AGMAT	-0.0127137	0.95698	0
AGO1	-0.0640461	0.289177	0
AGO2	0.205711	0.778474	0
AGO3	0.0086097	0.941123	0
AGO4	-0.139449	0.0234162	0
AGPAT1	-0.0865773	0.0309848	0
AGPAT2	0.0160792	0.983693	0
AGPAT3	-0.0238067	0.738316	0
AGPAT4	-0.217527	0.0818935	0
AGPAT5	0.073799	0.353683	0
AGPAT6	-0.0145265	0.84012	0
AGPAT9	-0.179157	0.368331	0
AGPS	-0.0146603	0.95909	0
AGRN	0.0245521	0.951248	0
AGT	0.264426	0.170696	0
AGTPBP1	-0.276672	0.0310146	0
AGTRAP	-0.143441	0.675581	0
AHCTF1	0.142378	0.0121182	0
AHCTF1P1	0.321395	0.000102435	0
AHCY	-0.00557451	0.973946	0
AHCYL1	0.234393	0.172304	0
AHCYL2	0.425294	0.000818155	0
AHCYP8	0.449581	0.0931913	0
AHDC1	0.248545	0.229028	0
AHI1	-0.28049	0.0056259	0
AHNAK	0.639214	0.00229536	0
AHNAK2	-0.0370507	0.84583	0
AHR	-0.0719644	0.577434	0
AHRR	0.0531684	0.611964	0
AHSA1	0.286214	0.0162138	0
AHSA2	-0.105354	0.819447	0
AIF1	-0.302006	0.683135	0
AIF1L	-0.193334	0.328655	0
AIFM1	-0.0469395	0.747705	0
AIFM2	0.0226458	0.821865	0
AIFM3	0.209185	0.169028	0
AIG1	-0.160164	0.00213309	0
AIM1	-0.138217	0.249716	0
AIMP1	-0.0878939	0.142158	0
AIMP2	-0.0123108	0.963639	0
AIP	0.041722	0.835743	0
AJ003147.9	-0.305869	0.0350828	0
AJ006998.2	0.14908	0.893998	0
AJ239322.1	0.207628	0.810734	0
AJ271736.10	-0.158848	0.805004	0
AJAP1	0.0615027	0.662996	0
AK1	-0.0013281	0.987235	0
AK2	-0.135764	0.0940372	0
AK3	0.186728	0.296703	0
AK3P3	-0.417426	0.150652	0
AK4	0.441973	0.00103237	0
AK4P1	0.69436	0.00024007	0
AK5	-0.0470256	0.753748	0
AK7	-0.04338	0.850644	0
AK8	-0.0488403	0.86833	0
AK9	0.0644551	0.733204	0
AKAP1	0.127009	0.041897	0
AKAP10	0.0863112	0.0926009	0
AKAP11	-0.0489611	0.537133	0
AKAP12	0.326407	0.00474387	0
AKAP13	0.13399	0.518993	0
AKAP14	-0.12259	0.525992	0
AKAP17A	-0.131507	0.429524	0
AKAP2	-0.0312098	0.939983	0
AKAP3	0.205192	0.251619	0
AKAP5	-0.124054	0.598122	0
AKAP6	0.0212283	0.85435	0
AKAP7	0.000250977	0.998676	0
AKAP8	0.0743104	0.284319	0
AKAP8L	0.0644063	0.879694	0
AKAP9	-0.0592304	0.389351	0
AKIP1	-0.0150083	0.786341	0
AKIRIN1	0.0856231	0.13204	0
AKIRIN2	0.0659786	0.255046	0
AKNA	-0.0921363	0.59385	0
AKR1A1	-0.120912	0.173548	0
AKR1B1	0.017945	0.784268	0
AKR1C1	0.289971	0.0837623	0
AKR1C2	0.329847	0.0504477	0
AKR1C3	0.380026	0.0420922	0
AKR1E2	-0.0472078	0.664932	0
AKR7A2	0.118747	0.176169	0
AKR7A3	-0.0479473	0.74205	0
AKR7L	-0.0263908	0.87593	0
AKT1	-0.0543753	0.819791	0
AKT1S1	0.0986023	0.531713	0
AKT2	-0.0648472	0.760876	0
AKT3	-0.00677146	0.946625	0
AKTIP	0.035869	0.497859	0
AL008733.1	-0.0427158	0.896484	0
AL020996.1	-0.0310376	0.938514	0
AL021068.1	0.229771	0.290602	0
AL021546.6	0.0945935	0.411962	0
AL021707.1	-0.306034	0.0042619	0
AL021707.2	-0.233663	0.0289109	0
AL021977.1	0.224401	0.121865	0
AL022328.1	0.0476771	0.721893	0
AL022341.1	-0.300599	0.0715835	0
AL022341.3	-0.285114	0.0925482	0
AL022393.7	-0.00998575	0.978978	0
AL022476.2	-0.07399	0.477513	0
AL034548.1	0.10382	0.120093	0
AL035252.1	-0.137152	0.246976	0
AL035406.1	0.186928	0.43656	0
AL035588.1	-0.124355	0.501896	0
AL049829.1	-0.0296165	0.942217	0
AL049840.1	0.0354893	0.972373	0
AL078585.1	0.15535	0.638494	0
AL109761.5	-0.0901159	0.768304	0
AL109927.1	0.0761965	0.288847	0
AL117190.2	-0.00607658	0.99793	0
AL118506.1	0.407953	0.889965	0
AL118508.1	0.353276	0.364031	0
AL121656.5	-0.77823	0.0290554	0
AL121761.2	0.15575	0.78693	0
AL121897.1	0.00350673	0.990909	0
AL121987.1	0.0795271	0.525981	0
AL121992.1	0.248017	0.659106	0
AL122015.1	0.198101	0.0873712	0
AL132709.1	-0.0441333	0.978991	0
AL132709.5	-0.0082455	0.970943	0
AL132709.8	0.131258	0.83668	0
AL132768.1	0.174884	0.683171	0
AL132780.1	0.0826957	0.24484	0
AL132989.1	0.0719418	0.943063	0
AL133410.1	-0.484922	0.0151428	0
AL133458.1	0.103074	0.907419	0
AL135791.1	0.0901138	0.838119	0
AL136218.1	0.0989065	0.602772	0
AL136376.1	0.116939	0.640626	0
AL136419.6	-0.0432628	0.507122	0
AL137026.1	-0.0793944	0.804871	0
AL137059.1	0.0779175	0.244372	0
AL139099.1	-0.00865108	0.991849	0
AL139147.1	0.0230785	0.971351	0
AL139385.1	-0.0533396	0.265449	0
AL139396.1	-0.0102535	0.967217	0
AL139819.1	-0.0372675	0.915366	0
AL157871.2	-0.250127	0.0121182	0
AL161626.1	0.266963	0.787206	0
AL161645.2	-0.324748	0.227754	0
AL161668.5	0.404558	0.715533	0
AL161784.1	0.6601	0.00272458	0
AL161915.1	-0.0841013	0.450584	0
AL162151.3	-0.113747	0.737151	0
AL162389.1	-0.0329402	0.944371	0
AL162407.1	-0.0540676	0.88936	0
AL162497.1	0.0677501	0.918849	0
AL162590.1	-0.290037	0.40393	0
AL163636.6	-0.0175432	0.953802	0
AL353354.1	-0.149183	0.712054	0
AL353354.2	-0.0662958	0.737647	0
AL353629.1	-0.123717	0.510518	0
AL353671.3	-0.132027	0.118943	0
AL353671.4	-0.029487	0.904674	0
AL353791.1	0.0662418	0.699802	0
AL353898.2	-0.0786138	0.706955	0
AL353898.3	-0.301985	0.282765	0
AL354808.1	-0.118557	0.318165	0
AL354993.1	0.330994	0.330062	0
AL355490.1	0.0787871	0.658988	0
AL356020.1	-0.126105	0.519839	0
AL356213.1	-0.01643	0.960052	0
AL356356.1	-0.147253	0.765034	0
AL356740.1	0.130072	0.506816	0
AL356750.1	0.0736675	0.916464	0
AL356776.1	0.0390845	0.876531	0
AL357153.1	0.14378	0.770406	0
AL357515.1	0.0635252	0.813656	0
AL357673.1	-0.0269737	0.800539	0
AL358113.1	0.159747	0.344735	0
AL358333.1	-0.20294	0.2158	0
AL358781.1	0.0124045	0.918305	0
AL359878.1	-0.47809	0.0223531	0
AL360181.1	-0.169806	0.415484	0
AL390877.1	0.347711	0.00133511	0
AL391152.1	0.185238	0.0191373	0
AL391319.1	-0.601318	0.0032907	0
AL391357.1	0.065664	0.332341	0
AL391421.1	0.393555	0.726606	0
AL391839.1	0.188817	0.695648	0
AL391994.1	-0.189034	0.0625413	0
AL392086.1	0.0672132	0.81633	0
AL441883.1	0.0960888	0.057127	0
AL445199.1	-0.070968	0.910439	0
AL450307.1	0.127229	0.880665	0
AL450992.2	0.152877	0.403605	0
AL512428.1	-0.304111	0.7052	0
AL512652.1	0.184323	0.603813	0
AL513327.1	-0.0822693	0.300122	0
AL513477.1	0.0382267	0.909689	0
AL583828.1	-0.164428	0.403996	0
AL583832.1	0.244124	0.895659	0
AL589739.1	-0.0320635	0.926856	0
AL589743.1	-0.467459	0.021776	0
AL589765.1	-0.155273	0.675413	0
AL590235.1	-0.108967	0.819614	0
AL590369.1	0.216032	0.447735	0
AL590452.1	0.158064	0.854162	0
AL590708.1	0.015293	0.877989	0
AL590708.2	0.0563445	0.767888	0
AL590710.1	-0.0139141	0.893381	0
AL590762.1	-0.0712124	0.359304	0
AL590762.11	0.00710195	0.982678	0
AL590762.6	0.104804	0.623689	0
AL590764.1	-0.128022	0.257726	0
AL590787.1	-0.224662	0.0962479	0
AL590822.2	-0.044101	0.649005	0
AL590867.1	-0.00744227	0.991661	0
AL591479.1	-0.39361	0.0124247	0
AL592284.1	0.0122922	0.985518	0
AL592494.5	-0.313423	0.00283918	0
AL603831.1	0.0678839	0.634432	0
AL626787.1	-0.0740601	0.724619	0
AL627171.2	0.174214	0.359405	0
AL627309.1	-0.436423	0.0407252	0
AL645608.1	0.717364	0.0252263	0
AL645728.1	-0.29851	0.0504477	0
AL645728.2	-0.0472449	0.643668	0
AL645922.1	0.245487	0.823814	0
AL662800.1	0.0665842	0.728189	0
AL691479.1	0.550288	0.0156929	0
AL691523.1	-0.16511	0.243674	0
AL807752.1	-0.588243	0.251594	0
AL928654.1	0.0484407	0.940987	0
ALAD	-0.0843975	0.790908	0
ALAS1	0.136175	0.142962	0
ALCAM	0.0326993	0.834447	0
ALDH16A1	-0.0527849	0.674789	0
ALDH18A1	0.0814254	0.14154	0
ALDH1A1	-0.254539	0.170216	0
ALDH1A2	0.0979709	0.799004	0
ALDH1A3	-0.265113	0.140772	0
ALDH1B1	0.00109683	0.993076	0
ALDH1L1	0.329388	0.119498	0
ALDH1L1-AS1	0.0826553	0.711517	0
ALDH1L1-AS2	0.338418	0.0620151	0
ALDH1L2	0.0402413	0.721248	0
ALDH2	0.311721	0.0346847	0
ALDH3A2	0.119349	0.169315	0
ALDH3B1	-0.29367	0.0391059	0
ALDH4A1	0.106748	0.562573	0
ALDH5A1	-0.014687	0.917495	0
ALDH6A1	0.183173	0.181095	0
ALDH7A1	0.174744	0.264135	0
ALDH7A1P1	0.391962	0.00618198	0
ALDH8A1	-0.120582	0.57879	0
ALDH9A1	0.187341	0.0893101	0
ALDOA	0.105383	0.258885	0
ALDOB	0.421404	0.0118787	0
ALDOC	0.205215	0.58241	0
ALG1	-0.136656	0.56665	0
ALG10B	0.148476	0.459934	0
ALG11	0.242631	0.0378649	0
ALG12	0.0152961	0.854432	0
ALG13	-0.0796017	0.699311	0
ALG14	-0.206642	0.481442	0
ALG1L	-0.447512	0.185671	0
ALG1L10P	0.323221	0.239233	0
ALG1L11P	0.107079	0.788021	0
ALG1L12P	-0.0683175	0.923849	0
ALG1L13P	-0.48969	0.00610005	0
ALG1L2	-0.0921266	0.603476	0
ALG1L6P	-0.0825743	0.676128	0
ALG1L7P	-0.241907	0.513812	0
ALG1L8P	-0.113188	0.865918	0
ALG1L9P	-0.318163	0.0182479	0
ALG2	0.151873	0.0504477	0
ALG3	0.0482049	0.363427	0
ALG5	-0.116827	0.390918	0
ALG6	-0.183581	0.0824966	0
ALG8	-0.0155892	0.938452	0
ALG9	-0.0896593	0.529424	0
ALG9	-0.00326048	0.970474	0
ALK	0.0908887	0.466767	0
ALKBH1	0.0999109	0.141802	0
ALKBH2	-0.107145	0.739768	0
ALKBH3	-0.123509	0.157069	0
ALKBH4	-0.0210416	0.956157	0
ALKBH5	0.110987	0.0604746	0
ALKBH6	-0.296851	0.000196585	0
ALKBH7	-0.147878	0.450281	0
ALKBH8	-0.113546	0.274109	0
ALMS1	-0.154072	0.0902818	0
ALMS1P	0.125381	0.711444	0
ALOX12	-0.078304	0.793237	0
ALOX12P2	-0.00965505	0.993675	0
ALOX15B	0.26926	0.408834	0
ALOX5	-0.10944	0.717505	0
ALOX5AP	0.257209	0.485973	0
ALPK1	0.0476367	0.82531	0
ALPK3	-0.0875019	0.497351	0
ALPL	0.289732	0.125572	0
ALS2	0.0181642	0.799458	0
ALS2CL	-0.03381	0.969619	0
ALS2CR12	0.328104	0.53466	0
ALX3	0.219259	0.0349311	0
ALYREF	0.00645472	0.95475	0
AMACR	-0.159569	0.7115	0
AMBRA1	0.0494908	0.467807	0
AMD1	-0.0161303	0.861149	0
AMDHD1	-0.0322798	0.831756	0
AMDHD2	-0.178608	0.0183828	0
AMER1	-0.00568578	0.959365	0
AMER2	0.0620546	0.76299	0
AMER2-AS1	0.479625	0.0880164	0
AMER3	-0.057851	0.782429	0
AMFR	0.0726265	0.140389	0
AMH	-0.314212	0.657315	0
AMIGO1	-0.0717487	0.588053	0
AMIGO2	0.222291	0.513497	0
AMIGO3	0.0304592	0.773665	0
AMMECR1	-0.116065	0.148921	0
AMMECR1L	0.006573	0.923774	0
AMN	-0.0379156	0.445542	0
AMN1	-0.0290074	0.91042	0
AMOT	0.35702	0.0159818	0
AMOTL1	0.143061	0.131683	0
AMOTL2	-0.143218	0.348262	0
AMPD2	0.0640905	0.79999	0
AMPD3	-0.313814	0.0248931	0
AMPH	-0.0266459	0.926458	0
AMT	-0.0411626	0.892281	0
AMY2A	-0.179131	0.815062	0
AMY2B	-0.125701	0.882641	0
AMYP1	-0.138199	0.855772	0
AMZ1	0.0278377	0.855071	0
AMZ2	-0.00528622	0.973423	0
AMZ2P1	-0.0977323	0.101252	0
ANAPC1	-0.0937334	0.113046	0
ANAPC10	0.0081875	0.968923	0
ANAPC11	0.0424301	0.929942	0
ANAPC13	-0.0366909	0.437819	0
ANAPC15	-0.154134	0.439159	0
ANAPC16	0.215698	0.0340877	0
ANAPC2	-0.146923	0.601424	0
ANAPC4	-0.230457	0.169809	0
ANAPC5	-0.194234	0.322377	0
ANAPC7	-0.128161	0.232691	0
ANG	0.0378771	0.889249	0
ANGEL1	-0.0236154	0.921519	0
ANGEL2	-0.0967066	0.115143	0
ANGPT1	0.385869	0.0504477	0
ANGPT2	0.534887	0.0865176	0
ANGPTL2	-0.25646	0.182378	0
ANGPTL4	0.251027	0.430927	0
ANGPTL6	-0.0461938	0.717101	0
ANK1	-0.4723	0.032229	0
ANK2	0.0322233	0.623782	0
ANK3	-0.141135	0.267604	0
ANKAR	-0.0329166	0.68979	0
ANKDD1A	-0.0904686	0.789984	0
ANKDD1B	-0.00421851	0.983712	0
ANKEF1	0.00983238	0.959732	0
ANKFY1	0.068445	0.727164	0
ANKH	0.00398743	0.960637	0
ANKHD1	0.00727503	0.97088	0
ANKHD1-EIF4EBP3	0.01443	0.851134	0
ANKIB1	0.0357148	0.765213	0
ANKLE1	0.0630463	0.706734	0
ANKLE2	-0.0661161	0.765011	0
ANKMY1	-0.254521	0.00240903	0
ANKMY2	-0.0175507	0.887944	0
ANKRA2	-0.213812	0.110565	0
ANKRD10	-0.0755426	0.726428	0
ANKRD10-IT1	-0.139692	0.454307	0
ANKRD11	0.118452	0.560288	0
ANKRD12	0.0216024	0.817179	0
ANKRD13A	-0.224993	0.0120197	0
ANKRD13B	-0.0221268	0.968592	0
ANKRD13C	-0.109257	0.0525235	0
ANKRD13D	-0.00185868	0.983882	0
ANKRD16	-0.158738	0.0149197	0
ANKRD17	0.0925353	0.319343	0
ANKRD18A	-0.272083	0.275311	0
ANKRD18A	-0.209266	0.686866	0
ANKRD18B	-0.0572235	0.809114	0
ANKRD18CP	-0.114644	0.582586	0
ANKRD18EP	-0.302062	0.261113	0
ANKRD19P	-0.108947	0.91398	0
ANKRD2	0.0146766	0.961984	0
ANKRD20A5P	-0.222604	0.677112	0
ANKRD23	-0.0920336	0.424464	0
ANKRD24	-0.160332	0.619613	0
ANKRD26	0.0167588	0.9756	0
ANKRD27	0.0749579	0.120908	0
ANKRD28	-0.108163	0.163276	0
ANKRD29	-0.237466	0.0166806	0
ANKRD30B	-0.0455516	0.956145	0
ANKRD30BL	-0.101041	0.659407	0
ANKRD32	-0.120707	0.296451	0
ANKRD33B	0.256904	0.738681	0
ANKRD34A	0.07817	0.699802	0
ANKRD34C	-0.118497	0.686458	0
ANKRD35	0.157751	0.111691	0
ANKRD36	-0.174988	0.751356	0
ANKRD36B	-0.140165	0.861458	0
ANKRD36BP1	0.460151	0.01298	0
ANKRD36C	-0.165431	0.707291	0
ANKRD37	0.1261	0.465487	0
ANKRD39	-0.0890301	0.17234	0
ANKRD40	-0.0412299	0.822572	0
ANKRD42	-0.0792467	0.453005	0
ANKRD44	-0.00540356	0.978662	0
ANKRD45	0.312827	0.0144256	0
ANKRD46	-0.0553198	0.51599	0
ANKRD49	0.0644314	0.336977	0
ANKRD50	0.00589941	0.987125	0
ANKRD52	0.0744924	0.902948	0
ANKRD53	0.328556	0.00475521	0
ANKRD54	-0.148461	0.0637079	0
ANKRD55	-0.21693	0.63698	0
ANKRD6	0.0760831	0.781594	0
ANKRD61	-0.0576054	0.956197	0
ANKRD65	-0.0126408	0.949989	0
ANKRD9	-0.0250256	0.946895	0
ANKS1A	0.0639999	0.902402	0
ANKS1B	-0.164778	0.0472455	0
ANKS3	-0.172321	0.0361951	0
[truncated: 20,561 more rows]

[truncated: 33 more sheets: Table. S2, Fig. 2a, Fig. 2b, Fig. 2d, Fig. S6a, Fig. S6b, Fig. S8, Fig. 3b, Fig. 3c, Fig. 3d, Fig. 3e, Fig. S9a, Fig. S9c, Fig. S9e, Fig. S9i, Fig. S11a, Fig. S11b, Fig. S11c, Fig. S12, Fig. S13 …]
